# Supplementary material for: A Genome-Based Model to Predict the Virulence of Pseudomonas aeruginosa Isolates
Source: mBio. 2020 Aug 25;11(4):e01527-20. doi: 10.1128/mBio.01527-20 (PMC7448275; doi:10.1128/mBio.01527-20)
Supplement: TABLE S1 [file mBio.01527-20-st001.xlsx]

## Sheet: ST1
Supplementary Table 1. P. aeruginosa Isolates Included in This Study
Name	Train/Test Set	Location	BioSample Accessionb	Genome Size (bp)	Contigs (#)	Virulence (High: Rounded LD50 < Train Set Median)	Initial Report of Isolate	Initial Report of Sequencing	Report of Assembly Used in This Study
PABL001	Train	Chicago, USA	SAMN09831318	6856138	156	High	Scheetz et al., Diagn Microbiol Infect Dis (2009)	Allen et al., PNAS (2020)	This Study
PABL002	Train	Chicago, USA	SAMN09831319	6792893	126	High	Scheetz et al., Diagn Microbiol Infect Dis (2009)	Bachta et al., Nat Commun (2020) / Allen et al., PNAS (2020)	This Study
PABL003	Train	Chicago, USA	SAMN09831320	6406489	212	High	Scheetz et al., Diagn Microbiol Infect Dis (2009)	Allen et al., PNAS (2020)	This Study
PABL004	Train	Chicago, USA	SAMN09831321	6480052	133	Low	Scheetz et al., Diagn Microbiol Infect Dis (2009)	Allen et al., PNAS (2020)	This Study
PABL006	Train	Chicago, USA	SAMN09831322	6812450	467	High	Scheetz et al., Diagn Microbiol Infect Dis (2009)	Allen et al., PNAS (2020)	This Study
PABL007	Train	Chicago, USA	SAMN09831323	6381929	105	High	Scheetz et al., Diagn Microbiol Infect Dis (2009)	Allen et al., PNAS (2020)	This Study
PABL009	Train	Chicago, USA	SAMN09831324	6819960	431	Low	Scheetz et al., Diagn Microbiol Infect Dis (2009)	Allen et al., PNAS (2020)	This Study
PABL010	Train	Chicago, USA	SAMN09831325	6857215	457	Low	Scheetz et al., Diagn Microbiol Infect Dis (2009)	Allen et al., PNAS (2020)	This Study
PABL011	Train	Chicago, USA	SAMN09831326	6626407	266	Low	Scheetz et al., Diagn Microbiol Infect Dis (2009)	Allen et al., PNAS (2020)	This Study
PABL012	Train	Chicago, USA	SAMN09831327	6584048	2	High	Scheetz et al., Diagn Microbiol Infect Dis (2009)	Bachta et al., Nat Commun (2020) / Allen et al., PNAS (2020) / This Study	This Study
PABL013	Train	Chicago, USA	SAMN09831328	6768256	180	High	Scheetz et al., Diagn Microbiol Infect Dis (2009)	Allen et al., PNAS (2020)	This Study
PABL014	Train	Chicago, USA	SAMN09831329	6491067	288	Low	Scheetz et al., Diagn Microbiol Infect Dis (2009)	Allen et al., PNAS (2020)	This Study
PABL015	Train	Chicago, USA	SAMN09831330	6518289	318	Low	Scheetz et al., Diagn Microbiol Infect Dis (2009)	Allen et al., PNAS (2020)	This Study
PABL016	Train	Chicago, USA	SAMN09831331	6453620	132	High	Scheetz et al., Diagn Microbiol Infect Dis (2009)	Bachta et al., Nat Commun (2020) / Allen et al., PNAS (2020)	This Study
PABL017	Train	Chicago, USA	SAMN09831332	6528721	1	High	Scheetz et al., Diagn Microbiol Infect Dis (2009)	Bachta et al., Nat Commun (2020) / Allen et al., PNAS (2020) / This Study	This Study
PABL018	Train	Chicago, USA	SAMN09831333	6357732	336	Low	Scheetz et al., Diagn Microbiol Infect Dis (2009)	Allen et al., PNAS (2020)	This Study
PABL020	Train	Chicago, USA	SAMN09831335	6756276	495	Low	Scheetz et al., Diagn Microbiol Infect Dis (2009)	Pincus et al., CID (2019)	This Study
PABL021	Train	Chicago, USA	SAMN09831336	6504687	503	Low	Scheetz et al., Diagn Microbiol Infect Dis (2009)	Pincus et al., CID (2019)	This Study
PABL022	Train	Chicago, USA	SAMN09831337	6968177	152	High	Scheetz et al., Diagn Microbiol Infect Dis (2009)	Pincus et al., CID (2019)	This Study
PABL023	Train	Chicago, USA	SAMN09831338	6415121	216	High	Scheetz et al., Diagn Microbiol Infect Dis (2009)	Allen et al., PNAS (2020)	This Study
PABL024	Train	Chicago, USA	SAMN09831339	6486560	297	High	Scheetz et al., Diagn Microbiol Infect Dis (2009)	Allen et al., PNAS (2020)	This Study
PABL026	Train	Chicago, USA	SAMN09831340	6541241	136	High	Scheetz et al., Diagn Microbiol Infect Dis (2009)	Allen et al., PNAS (2020)	This Study
PABL027	Train	Chicago, USA	SAMN09831341	6673341	318	Low	Scheetz et al., Diagn Microbiol Infect Dis (2009)	Allen et al., PNAS (2020)	This Study
PABL028	Train	Chicago, USA	SAMN09831342	6366972	106	Low	Scheetz et al., Diagn Microbiol Infect Dis (2009)	Bachta et al., Nat Commun (2020) / Allen et al., PNAS (2020)	This Study
PABL029	Train	Chicago, USA	SAMN09831343	6963015	611	High	Scheetz et al., Diagn Microbiol Infect Dis (2009)	Allen et al., PNAS (2020)	This Study
PABL030	Train	Chicago, USA	SAMN09831344	6370252	184	High	Scheetz et al., Diagn Microbiol Infect Dis (2009)	Bachta et al., Nat Commun (2020) / Allen et al., PNAS (2020)	This Study
PABL031	Train	Chicago, USA	SAMN09831345	6757528	170	High	Scheetz et al., Diagn Microbiol Infect Dis (2009)	Allen et al., PNAS (2020)	This Study
PABL032	Train	Chicago, USA	SAMN09831346	6515492	178	High	Scheetz et al., Diagn Microbiol Infect Dis (2009)	Allen et al., PNAS (2020)	This Study
PABL034	Train	Chicago, USA	SAMN09831347	6598709	133	High	Scheetz et al., Diagn Microbiol Infect Dis (2009)	Allen et al., PNAS (2020)	This Study
PABL035	Train	Chicago, USA	SAMN09831348	6782268	319	Low	Scheetz et al., Diagn Microbiol Infect Dis (2009)	Allen et al., PNAS (2020)	This Study
PABL036	Train	Chicago, USA	SAMN09831349	7226449	375	Low	Scheetz et al., Diagn Microbiol Infect Dis (2009)	Pincus et al., CID (2019)	This Study
PABL037	Train	Chicago, USA	SAMN09831350	6977344	140	Low	Scheetz et al., Diagn Microbiol Infect Dis (2009)	Allen et al., PNAS (2020)	This Study
PABL038	Train	Chicago, USA	SAMN09831351	6820361	234	Low	Scheetz et al., Diagn Microbiol Infect Dis (2009)	Allen et al., PNAS (2020)	This Study
PABL040	Train	Chicago, USA	SAMN09831352	6838534	432	Low	Scheetz et al., Diagn Microbiol Infect Dis (2009)	Pincus et al., CID (2019)	This Study
PABL041	Train	Chicago, USA	SAMN09831353	6712192	219	High	Scheetz et al., Diagn Microbiol Infect Dis (2009)	Bachta et al., Nat Commun (2020) / Allen et al., PNAS (2020)	This Study
PABL042	Train	Chicago, USA	SAMN09831354	6922755	208	Low	Scheetz et al., Diagn Microbiol Infect Dis (2009)	Allen et al., PNAS (2020)	This Study
PABL043	Train	Chicago, USA	SAMN09831355	6277849	271	Low	Scheetz et al., Diagn Microbiol Infect Dis (2009)	Allen et al., PNAS (2020)	This Study
PABL044	Train	Chicago, USA	SAMN09831356	6961975	392	Low	Scheetz et al., Diagn Microbiol Infect Dis (2009)	Allen et al., PNAS (2020)	This Study
PABL046	Train	Chicago, USA	SAMN09831358	6206873	87	Low	Scheetz et al., Diagn Microbiol Infect Dis (2009)	Bachta et al., Nat Commun (2020) / Allen et al., PNAS (2020)	This Study
PABL047	Train	Chicago, USA	SAMN09831359	6585916	203	Low	Scheetz et al., Diagn Microbiol Infect Dis (2009)	Allen et al., PNAS (2020)	This Study
PABL048	Train	Chicago, USA	SAMN09831360	7294576	2	Low	Scheetz et al., Diagn Microbiol Infect Dis (2009)	Pincus et al., CID (2019)	Pincus et al., CID (2019)
PABL049	Train	Chicago, USA	SAMN09831361	6861902	221	High	Scheetz et al., Diagn Microbiol Infect Dis (2009)	Bachta et al., Nat Commun (2020) / Allen et al., PNAS (2020)	This Study
PABL051	Train	Chicago, USA	SAMN09831362	6227393	254	Low	Scheetz et al., Diagn Microbiol Infect Dis (2009)	Allen et al., PNAS (2020)	This Study
PABL052	Train	Chicago, USA	SAMN09831363	6609700	218	Low	Scheetz et al., Diagn Microbiol Infect Dis (2009)	Allen et al., PNAS (2020)	This Study
PABL053	Train	Chicago, USA	SAMN09831364	6814304	286	Low	Scheetz et al., Diagn Microbiol Infect Dis (2009)	Allen et al., PNAS (2020)	This Study
PABL054	Train	Chicago, USA	SAMN09831365	6972705	232	Low	Scheetz et al., Diagn Microbiol Infect Dis (2009)	Allen et al., PNAS (2020)	This Study
PABL055	Train	Chicago, USA	SAMN09831366	6779537	190	Low	Scheetz et al., Diagn Microbiol Infect Dis (2009)	Allen et al., PNAS (2020)	This Study
PABL056	Train	Chicago, USA	SAMN09831367	7222869	353	Low	Scheetz et al., Diagn Microbiol Infect Dis (2009)	Pincus et al., CID (2019)	This Study
PABL057	Train	Chicago, USA	SAMN09831368	6428244	393	Low	Scheetz et al., Diagn Microbiol Infect Dis (2009)	Allen et al., PNAS (2020)	This Study
PABL058	Train	Chicago, USA	SAMN09831369	6910579	231	Low	Scheetz et al., Diagn Microbiol Infect Dis (2009)	Allen et al., PNAS (2020)	This Study
PABL059	Train	Chicago, USA	SAMN09831370	6761248	237	Low	Scheetz et al., Diagn Microbiol Infect Dis (2009)	Allen et al., PNAS (2020)	This Study
PABL060	Train	Chicago, USA	SAMN09831371	6473694	216	High	Scheetz et al., Diagn Microbiol Infect Dis (2009)	Allen et al., PNAS (2020)	This Study
PABL061	Train	Chicago, USA	SAMN09831372	6391296	104	High	Scheetz et al., Diagn Microbiol Infect Dis (2009)	Allen et al., PNAS (2020)	This Study
PABL062	Train	Chicago, USA	SAMN09831373	6889022	202	Low	Scheetz et al., Diagn Microbiol Infect Dis (2009)	Allen et al., PNAS (2020)	This Study
PABL063	Train	Chicago, USA	SAMN09831374	6863118	428	Low	Scheetz et al., Diagn Microbiol Infect Dis (2009)	Allen et al., PNAS (2020)	This Study
PABL064	Train	Chicago, USA	SAMN09831375	6912173	513	Low	Scheetz et al., Diagn Microbiol Infect Dis (2009)	Allen et al., PNAS (2020)	This Study
PABL065	Train	Chicago, USA	SAMN09831376	6695382	454	Low	Scheetz et al., Diagn Microbiol Infect Dis (2009)	Allen et al., PNAS (2020)	This Study
PABL066	Train	Chicago, USA	SAMN09831377	6791517	285	Low	Scheetz et al., Diagn Microbiol Infect Dis (2009)	Allen et al., PNAS (2020)	This Study
PABL067	Train	Chicago, USA	SAMN09831378	6802331	328	Low	Scheetz et al., Diagn Microbiol Infect Dis (2009)	Pincus et al., CID (2019)	This Study
PABL068	Train	Chicago, USA	SAMN09831379	6396063	124	High	Scheetz et al., Diagn Microbiol Infect Dis (2009)	Allen et al., PNAS (2020)	This Study
PABL069	Train	Chicago, USA	SAMN09831380	6650002	159	Low	Scheetz et al., Diagn Microbiol Infect Dis (2009)	Allen et al., PNAS (2020)	This Study
PABL070	Train	Chicago, USA	SAMN09831381	6536641	194	High	Scheetz et al., Diagn Microbiol Infect Dis (2009)	Allen et al., PNAS (2020)	This Study
PABL071	Train	Chicago, USA	SAMN09831382	6554431	234	Low	Scheetz et al., Diagn Microbiol Infect Dis (2009)	Allen et al., PNAS (2020)	This Study
PABL072	Train	Chicago, USA	SAMN09831383	6726621	164	High	Scheetz et al., Diagn Microbiol Infect Dis (2009)	Pincus et al., CID (2019)	This Study
PABL073	Train	Chicago, USA	SAMN09831384	6351380	127	Low	Scheetz et al., Diagn Microbiol Infect Dis (2009)	Allen et al., PNAS (2020)	This Study
PABL074	Train	Chicago, USA	SAMN09831385	6754467	207	Low	Scheetz et al., Diagn Microbiol Infect Dis (2009)	Allen et al., PNAS (2020)	This Study
PABL075	Train	Chicago, USA	SAMN09831386	6756836	433	Low	Scheetz et al., Diagn Microbiol Infect Dis (2009)	Allen et al., PNAS (2020)	This Study
PABL076	Train	Chicago, USA	SAMN09831387	6429295	145	Low	Scheetz et al., Diagn Microbiol Infect Dis (2009)	Allen et al., PNAS (2020)	This Study
PABL077	Train	Chicago, USA	SAMN09831388	6395399	103	High	Scheetz et al., Diagn Microbiol Infect Dis (2009)	Allen et al., PNAS (2020)	This Study
PABL078	Train	Chicago, USA	SAMN09831389	6435111	211	High	Scheetz et al., Diagn Microbiol Infect Dis (2009)	Allen et al., PNAS (2020)	This Study
PABL079	Train	Chicago, USA	SAMN09831390	6568448	909	High	Scheetz et al., Diagn Microbiol Infect Dis (2009)	Allen et al., PNAS (2020)	This Study
PABL080	Train	Chicago, USA	SAMN09831391	6561442	249	Low	Scheetz et al., Diagn Microbiol Infect Dis (2009)	Allen et al., PNAS (2020)	This Study
PABL081	Train	Chicago, USA	SAMN09831392	6648976	480	Low	Scheetz et al., Diagn Microbiol Infect Dis (2009)	Allen et al., PNAS (2020)	This Study
PABL082	Train	Chicago, USA	SAMN09831393	6988878	190	Low	Scheetz et al., Diagn Microbiol Infect Dis (2009)	Allen et al., PNAS (2020)	This Study
PABL083	Train	Chicago, USA	SAMN09831394	6631960	121	High	Scheetz et al., Diagn Microbiol Infect Dis (2009)	Allen et al., PNAS (2020)	This Study
PABL084	Train	Chicago, USA	SAMN09831395	6722847	203	High	Scheetz et al., Diagn Microbiol Infect Dis (2009)	Allen et al., PNAS (2020)	This Study
PABL085	Train	Chicago, USA	SAMN09831396	7043013	269	High	Scheetz et al., Diagn Microbiol Infect Dis (2009)	Allen et al., PNAS (2020)	This Study
PABL086	Train	Chicago, USA	SAMN09831397	6936883	213	Low	Scheetz et al., Diagn Microbiol Infect Dis (2009)	Allen et al., PNAS (2020)	This Study
PABL088	Train	Chicago, USA	SAMN09831398	7153658	277	Low	Scheetz et al., Diagn Microbiol Infect Dis (2009)	Pincus et al., CID (2019)	This Study
PABL089	Train	Chicago, USA	SAMN09831399	6761681	184	Low	Scheetz et al., Diagn Microbiol Infect Dis (2009)	Allen et al., PNAS (2020)	This Study
PABL090	Train	Chicago, USA	SAMN09831400	6834993	176	High	Scheetz et al., Diagn Microbiol Infect Dis (2009)	Allen et al., PNAS (2020)	This Study
PABL091	Train	Chicago, USA	SAMN09831401	6734477	345	Low	Scheetz et al., Diagn Microbiol Infect Dis (2009)	Allen et al., PNAS (2020)	This Study
PABL092	Train	Chicago, USA	SAMN09831402	6733564	205	Low	Scheetz et al., Diagn Microbiol Infect Dis (2009)	Allen et al., PNAS (2020)	This Study
PABL093	Train	Chicago, USA	SAMN09831403	6951684	395	High	Scheetz et al., Diagn Microbiol Infect Dis (2009)	Allen et al., PNAS (2020)	This Study
PABL094	Train	Chicago, USA	SAMN09831404	6986084	414	Low	Scheetz et al., Diagn Microbiol Infect Dis (2009)	Allen et al., PNAS (2020)	This Study
PABL095	Train	Chicago, USA	SAMN09831405	6524119	161	High	Scheetz et al., Diagn Microbiol Infect Dis (2009)	Bachta et al., Nat Commun (2020) / Allen et al., PNAS (2020)	This Study
PABL096	Train	Chicago, USA	SAMN09831406	6673595	148	High	Scheetz et al., Diagn Microbiol Infect Dis (2009)	Allen et al., PNAS (2020)	This Study
PABL097	Train	Chicago, USA	SAMN09831407	6897174	246	High	Scheetz et al., Diagn Microbiol Infect Dis (2009)	Pincus et al., CID (2019)	This Study
PABL098	Train	Chicago, USA	SAMN09831408	6473620	410	Low	Scheetz et al., Diagn Microbiol Infect Dis (2009)	Allen et al., PNAS (2020)	This Study
PABL100	Train	Chicago, USA	SAMN09831409	6935034	218	Low	Scheetz et al., Diagn Microbiol Infect Dis (2009)	Allen et al., PNAS (2020)	This Study
PABL101	Train	Chicago, USA	SAMN09831410	6756723	438	Low	Scheetz et al., Diagn Microbiol Infect Dis (2009)	Allen et al., PNAS (2020)	This Study
PABL102	Train	Chicago, USA	SAMN09831411	6424468	126	High	Scheetz et al., Diagn Microbiol Infect Dis (2009)	Allen et al., PNAS (2020)	This Study
PABL103	Train	Chicago, USA	SAMN09831412	6711993	192	Low	Scheetz et al., Diagn Microbiol Infect Dis (2009)	Allen et al., PNAS (2020)	This Study
PABL104	Train	Chicago, USA	SAMN09831413	6731743	176	Low	Scheetz et al., Diagn Microbiol Infect Dis (2009)	Allen et al., PNAS (2020)	This Study
PABL105	Train	Chicago, USA	SAMN09831414	6887663	122	Low	Scheetz et al., Diagn Microbiol Infect Dis (2009)	Allen et al., PNAS (2020)	This Study
PABL106	Train	Chicago, USA	SAMN09831415	6677390	202	High	Scheetz et al., Diagn Microbiol Infect Dis (2009)	Allen et al., PNAS (2020)	This Study
PABL107	Train	Chicago, USA	SAMN09831416	6615031	112	High	Scheetz et al., Diagn Microbiol Infect Dis (2009)	Bachta et al., Nat Commun (2020) / Allen et al., PNAS (2020)	This Study
PABL108	Train	Chicago, USA	SAMN09831417	6602827	202	High	Scheetz et al., Diagn Microbiol Infect Dis (2009)	Allen et al., PNAS (2020)	This Study
PAC1	Train	Taiwan	SAMN14970706	7605607	4	High	Chuang et al., Gut (2014)	This Study	This Study
PAC6	Train	Taiwan	SAMN14970707	6560636	1	High	Chuang et al., Gut (2014)	Bachta et al., Nat Commun (2020) / This Study	This Study
S10a	Train	Taiwan	SAMN14970708	6798627	143	High	Chuang et al., Gut (2014)	Bachta et al., Nat Commun (2020) / This Study	This Study
S11	Train	Taiwan	SAMN14970709	6446879	123	High	Chuang et al., Gut (2014)	This Study	This Study
S12	Train	Taiwan	SAMN14970710	6383022	99	High	Chuang et al., Gut (2014)	This Study	This Study
S13	Train	Taiwan	SAMN14970711	6736624	121	High	Chuang et al., Gut (2014)	This Study	This Study
S14	Train	Taiwan	SAMN14970712	7164601	180	High	Chuang et al., Gut (2014)	This Study	This Study
S15	Train	Taiwan	SAMN14970713	6341129	91	High	Chuang et al., Gut (2014)	This Study	This Study
S16	Train	Taiwan	SAMN14970714	7164497	178	Low	Chuang et al., Gut (2014)	This Study	This Study
S17	Train	Taiwan	SAMN14970715	7033494	143	High	Chuang et al., Gut (2014)	This Study	This Study
S2	Train	Taiwan	SAMN14970716	6312249	77	High	Chuang et al., Gut (2014)	This Study	This Study
S3	Train	Taiwan	SAMN14970717	6321387	117	High	Chuang et al., Gut (2014)	This Study	This Study
S4	Train	Taiwan	SAMN14970718	6525413	138	High	Chuang et al., Gut (2014)	This Study	This Study
S5	Train	Taiwan	SAMN14970719	6543702	106	High	Chuang et al., Gut (2014)	This Study	This Study
S7	Train	Taiwan	SAMN14970720	6175995	87	High	Chuang et al., Gut (2014)	This Study	This Study
S8	Train	Taiwan	SAMN14970721	6367209	103	High	Chuang et al., Gut (2014)	This Study	This Study
S9	Train	Taiwan	SAMN14970722	6427741	97	High	Chuang et al., Gut (2014)	This Study	This Study
PASP048	Test	Spain	SAMN14970723	6757144	110	High	Peña et al., AAC (2012)	This Study	This Study
PASP146	Test	Spain	SAMN14970724	6330026	59	High	Peña et al., AAC (2012)	This Study	This Study
PASP170	Test	Spain	SAMN12162692	6859625	96	Low	Peña et al., AAC (2012)	Pincus et al., CID (2019)	Pincus et al., CID (2019)
PASP198	Test	Spain	SAMN14970725	6279554	75	High	Peña et al., AAC (2012)	This Study	This Study
PASP204	Test	Spain	SAMN14970726	6798486	88	High	Peña et al., AAC (2012)	This Study	This Study
PASP208	Test	Spain	SAMN14970727	6855539	173	High	Peña et al., AAC (2012)	This Study	This Study
PASP251	Test	Spain	SAMN14970728	6875145	85	High	Peña et al., AAC (2012)	This Study	This Study
PASP269	Test	Spain	SAMN14970729	6411445	71	High	Peña et al., AAC (2012)	This Study	This Study
PASP309	Test	Spain	SAMN14970730	7020830	145	High	Peña et al., AAC (2012)	This Study	This Study
PASP315	Test	Spain	SAMN14970731	6910212	128	High	Peña et al., AAC (2012)	This Study	This Study
PASP352	Test	Spain	SAMN14970732	6712762	78	High	Peña et al., AAC (2012)	This Study	This Study
PASP388	Test	Spain	SAMN14970733	7012486	160	Low	Peña et al., AAC (2012)	This Study	This Study
PASP398	Test	Spain	SAMN14970734	6465306	99	Low	Peña et al., AAC (2012)	This Study	This Study
PASP415	Test	Spain	SAMN14970735	6074119	62	High	Peña et al., AAC (2012)	This Study	This Study
PASP450	Test	Spain	SAMN14970736	6994850	179	Low	Peña et al., AAC (2012)	This Study	This Study
PASP453	Test	Spain	SAMN14970737	6794060	162	High	Peña et al., AAC (2012)	This Study	This Study
PASP471	Test	Spain	SAMN14970738	6492447	94	High	Peña et al., AAC (2012)	This Study	This Study
PASP475	Test	Spain	SAMN14970739	6494538	114	High	Peña et al., AAC (2012)	This Study	This Study
PASP496	Test	Spain	SAMN14970740	6432527	82	Low	Peña et al., AAC (2012)	This Study	This Study
PASP499	Test	Spain	SAMN14970741	7121993	174	Low	Peña et al., AAC (2012)	This Study	This Study
PASP518	Test	Spain	SAMN14970742	7043592	264	Low	Peña et al., AAC (2012)	This Study	This Study
PASP527	Test	Spain	SAMN14970743	6818948	135	High	Peña et al., AAC (2012)	This Study	This Study
PASP612	Test	Spain	SAMN14970744	6962611	209	Low	Peña et al., AAC (2012)	This Study	This Study
PASP639	Test	Spain	SAMN14970745	7145660	144	Low	Peña et al., AAC (2012)	This Study	This Study
PASP657	Test	Spain	SAMN14970746	6836322	134	Low	Peña et al., AAC (2012)	This Study	This Study
aIsolated from ascites fluid. All other isolates in this study were from blood cultures.
bFor all isoaltes, the version of the assemblies used in this study are availible at https://github.com/nathanpincus/PA_Virulence_Prediction
