# Supplementary material for: A Genome-Based Model to Predict the Virulence of Pseudomonas aeruginosa Isolates
Source: mBio. 2020 Aug 25;11(4):e01527-20. doi: 10.1128/mBio.01527-20 (PMC7448275; doi:10.1128/mBio.01527-20)
Supplement: TABLE S2 [file mBio.01527-20-st002.xlsx]

## Sheet: ST2
Supplementary Table 2. Mouse Survival in a Tail-Vein Model of Bacteremia for Isolates Included in this Studya,b
Strain	Date	Dose (log10 CFU)	Total Mice	Mortalities
PABL001	2010-11-02	6.379	5	0
PABL001	2010-02-08	6.7	5	3
PABL002	2010-11-02	6.311	5	0
PABL002	2016-03-29	6.4	5	5
PABL002	2010-02-08	6.48	5	5
PABL002	2016-03-08	6.851	5	5
PABL003	2011-08-15	6.114	5	1
PABL003	2011-08-08	6.603	5	3
PABL004	2010-02-08	5.84	5	0
PABL004	2010-09-14	7.217	5	0
PABL004	2012-04-10	7.763	5	5
PABL004	2012-02-20	8.112	5	5
PABL006	2011-08-08	5.947	5	0
PABL006	2011-12-12	6.391	5	2
PABL006	2011-07-19	6.603	5	3
PABL007	2010-09-13	6.438	5	2
PABL007	2010-02-22	6.99	5	5
PABL009	2011-08-08	6.937	5	0
PABL009	2011-08-15	7.314	5	4
PABL010	2011-08-08	6.758	5	0
PABL010	2011-08-15	7.086	5	0
PABL010	2012-02-14	7.79	5	5
PABL011	2011-08-08	6.688	5	1
PABL011	2011-08-15	7.129	5	2
PABL011	2012-02-27	7.785	5	5
PABL012	2013-02-18	5.76	5	2
PABL012	2013-02-18	6.19	5	4
PABL012	2013-06-13	6.48	5	5
PABL012	2010-09-13	6.505	5	5
PABL012	2010-08-30	6.522	5	5
PABL012	2013-02-18	6.56	5	5
PABL012	2013-02-05	6.75	5	5
PABL012	2013-04-30	6.86	5	5
PABL012	2010-02-01	7.16	5	5
PABL013	2017-12-04	6.097	5	3
PABL013	2017-12-11	6.211	5	2
PABL013	2011-07-24	6.35	5	1
PABL013	2017-10-24	6.38	5	2
PABL013	2017-12-04	6.398	5	5
PABL013	2017-11-07	6.531	5	5
PABL013	2011-07-19	6.688	5	3
PABL013	2013-02-05	6.866	5	5
PABL013	2013-02-05	6.866	5	5
PABL014	2011-08-08	7.111	5	0
PABL014	2011-07-24	7.435	5	5
PABL015	2011-07-19	6.818	5	0
PABL015	2011-07-24	7.481	5	4
PABL016	2013-02-18	6.271	5	2
PABL016	2010-11-02	6.311	5	3
PABL016	2014-03-31	6.447	5	4
PABL016	2014-03-18	6.572	5	4
PABL016	2013-09-24	6.602	5	4
PABL016	2014-03-06	6.602	5	5
PABL016	2013-07-27	6.681	5	5
PABL016	2013-03-05	6.699	5	5
PABL016	2013-06-25	6.708	5	5
PABL016	2013-02-18	6.778	5	5
PABL016	2013-05-29	6.816	5	5
PABL016	2013-07-23	6.898	5	5
PABL016	2013-07-15	7.124	5	5
PABL016	2013-02-05	7.163	5	5
PABL016	2014-03-13	7.283	5	5
PABL017	2011-07-24	6.503	5	1
PABL017	2011-07-19	6.873	5	3
PABL018	2011-10-24	6.829	5	0
PABL018	2011-10-17	7.456	5	5
PABL018	2011-10-10	7.538	5	5
PABL020	2011-08-08	6.868	5	0
PABL020	2011-08-15	7.135	5	0
PABL020	2012-02-20	7.944	5	5
PABL021	2011-08-15	7.054	5	0
PABL021	2012-04-17	7.836	5	5
PABL021	2012-03-20	8.234	5	5
PABL022	2010-11-01	6.254	5	0
PABL022	2010-02-01	6.63	4	2
PABL023	2011-08-15	6.494	5	0
PABL023	2011-08-08	6.633	5	3
PABL023	2011-12-12	7.266	5	5
PABL023	2012-02-14	7.712	5	5
PABL024	2011-08-08	6.458	5	1
PABL024	2011-07-24	6.731	5	5
PABL024	2011-07-19	7.074	4	4
PABL026	2010-09-13	6.524	5	1
PABL026	2010-02-22	6.93	5	5
PABL027	2011-08-23	6.695	5	0
PABL027	2011-09-13	7.134	5	0
PABL027	2012-02-14	7.8	5	0
PABL027	2017-12-11	7.881	4	0
PABL027	2012-05-23	8.254	5	1
PABL027	2017-12-11	8.401	4	4
PABL027	2012-05-30	8.788	5	5
PABL028	2011-08-23	6.613	5	0
PABL028	2011-08-29	7.319	5	0
PABL028	2012-02-14	7.732	5	5
PABL029	2011-08-15	6.301	5	0
PABL029	2011-08-08	6.884	5	5
PABL030	2010-09-27	6.215	5	0
PABL030	2010-02-22	6.29	5	1
PABL030	2010-09-14	7.243	5	4
PABL031	2010-02-22	6.46	5	1
PABL031	2010-09-14	7.248	5	5
PABL032	2010-02-26	6.39	5	0
PABL032	2013-07-30	6.5	5	0
PABL032	2014-08-12	6.716	5	3
PABL032	2010-09-14	7.146	5	5
PABL032	2013-07-27	7.439	5	5
PABL034	2011-09-13	6.312	5	0
PABL034	2011-08-29	6.81	5	4
PABL035	2011-08-08	6.696	5	0
PABL035	2011-08-15	7.207	5	5
PABL035	2012-02-21	7.763	5	5
PABL036	2010-02-26	6.69	5	0
PABL036	2010-09-21	7.322	5	5
PABL037	2011-08-08	6.355	5	0
PABL037	2011-08-15	6.744	5	1
PABL037	2011-08-23	7.068	5	3
PABL038	2011-08-15	6.728	5	0
PABL038	2011-10-03	7.394	5	2
PABL038	2017-12-04	7.414	4	4
PABL038	2017-12-04	7.911	5	5
PABL038	2012-02-27	7.952	5	5
PABL040	2011-08-23	7.079	5	0
PABL040	2011-08-15	7.309	5	5
PABL041	2010-09-21	6.658	5	3
PABL041	2010-02-26	7.04	5	5
PABL042	2010-11-02	7.059	5	0
PABL042	2010-02-26	7.26	5	1
PABL042	2012-02-27	7.884	5	5
PABL043	2010-02-26	6.91	5	0
PABL043	2010-09-28	7.093	5	0
PABL043	2012-02-27	7.785	5	0
PABL043	2012-05-23	8.418	5	5
PABL044	2011-10-03	6.932	5	0
PABL044	2011-10-24	7.473	5	5
PABL046	2011-08-29	6.602	5	0
PABL046	2011-10-10	7.425	5	5
PABL047	2010-02-26	6.82	5	0
PABL047	2010-09-27	7.27	5	5
PABL048	2010-03-04	6.64	5	0
PABL048	2010-09-21	7.464	5	5
PABL049	2018-02-13	5.944	5	0
PABL049	2017-11-05	6.4	5	5
PABL049	2017-12-18	6.431	5	5
PABL049	2013-06-13	6.436	5	4
PABL049	2017-11-14	6.498	5	5
PABL049	2013-03-05	6.6	5	5
PABL049	2010-08-30	6.727	5	4
PABL049	2010-11-01	6.906	5	4
PABL049	2013-02-12	6.908	5	5
PABL049	2013-03-05	6.922	5	5
PABL049	2010-03-04	7.09	5	4
PABL051	2011-08-29	6.623	5	0
PABL051	2011-10-10	7.333	5	0
PABL051	2012-02-21	7.653	5	5
PABL052	2011-09-13	6.667	5	0
PABL052	2011-09-19	7.296	5	1
PABL052	2012-02-27	7.789	5	2
PABL052	2012-05-23	8.059	5	5
PABL053	2011-08-29	6.407	5	0
PABL053	2011-09-13	6.789	5	0
PABL053	2011-09-19	7.207	5	5
PABL054	2017-11-28	6.301	5	0
PABL054	2017-11-14	6.447	5	0
PABL054	2011-08-29	6.708	5	0
PABL054	2017-11-28	6.842	5	3
PABL054	2017-11-14	7.164	5	5
PABL054	2011-09-19	7.423	5	4
PABL055	2011-08-29	6.439	5	0
PABL055	2011-10-03	6.826	5	1
PABL055	2011-09-13	7.035	5	3
PABL055	2011-09-19	7.273	5	5
PABL056	2010-03-04	6.85	5	0
PABL056	2010-09-27	7.388	5	0
PABL056	2012-04-17	7.949	5	5
PABL056	2012-04-10	8.167	5	5
PABL056	2012-02-27	8.185	5	5
PABL057	2011-08-29	6.562	5	0
PABL057	2011-09-13	7.301	5	4
PABL057	2011-09-19	7.464	5	5
PABL058	2011-09-13	6.914	5	0
PABL058	2011-09-19	7.565	5	1
PABL058	2012-04-10	7.857	5	5
PABL059	2010-03-04	6.81	5	0
PABL059	2010-09-27	7.286	5	1
PABL059	2012-04-17	7.799	5	5
PABL059	2012-03-20	8.106	5	5
PABL059	2012-04-10	8.172	5	5
PABL060	2010-08-30	6.456	5	0
PABL060	2010-03-04	7.13	5	5
PABL061	2010-09-13	6.434	5	2
PABL061	2010-03-04	7.24	5	5
PABL062	2011-09-13	6.942	5	0
PABL062	2011-09-19	7.46	5	1
PABL062	2012-03-20	7.98	5	5
PABL063	2010-03-11	6.08	5	0
PABL063	2010-11-01	6.464	5	0
PABL063	2010-09-14	7.307	5	4
PABL064	2011-09-13	6.744	5	0
PABL064	2011-09-19	7.311	5	0
PABL064	2012-03-20	7.544	5	5
PABL065	2011-09-19	7.244	5	0
PABL065	2012-04-24	7.663	5	0
PABL065	2012-04-03	8.172	5	5
PABL066	2011-09-13	6.961	5	0
PABL066	2011-10-10	7.53	5	0
PABL066	2012-03-20	7.806	5	5
PABL067	2011-10-03	6.782	5	1
PABL067	2011-10-10	7.417	5	1
PABL067	2012-02-14	7.673	5	5
PABL068	2010-09-13	6.535	5	3
PABL068	2017-12-11	6.602	5	5
PABL068	2017-12-04	6.699	5	5
PABL068	2017-12-04	7	5	5
PABL068	2010-03-11	7.17	5	5
PABL069	2011-09-19	7.002	5	2
PABL069	2011-10-03	7.372	5	5
PABL070	2010-09-13	6.369	5	0
PABL070	2010-03-11	6.54	5	4
PABL070	2017-12-18	6.699	5	5
PABL070	2017-12-04	6.76	5	5
PABL070	2017-12-04	7.061	5	5
PABL070	2017-12-18	7.312	5	5
PABL071	2011-10-10	7.134	5	0
PABL071	2011-10-17	7.19	5	2
PABL071	2011-10-03	7.406	5	4
PABL071	2012-03-27	7.663	5	5
PABL072	2010-09-27	6.29	5	0
PABL072	2010-11-01	6.307	5	0
PABL072	2018-02-06	6.744	5	4
PABL073	2011-10-10	6.86	5	2
PABL073	2011-10-25	7.236	5	5
PABL074	2010-03-11	6.51	5	0
PABL074	2010-09-21	7.232	5	1
PABL074	2012-03-27	7.76	5	5
PABL075	2011-10-17	6.924	5	2
PABL075	2011-10-10	7.424	5	5
PABL076	2011-10-17	6.898	5	1
PABL076	2011-10-24	7.296	5	5
PABL077	2011-10-17	6.643	5	1
PABL077	2011-10-24	7.274	5	5
PABL078		6.23	5	0
PABL078	2011-10-31	6.232	5	0
PABL078	2011-10-25	6.829	5	4
PABL079	2011-10-25	6.55	5	2
PABL079	2011-10-31	7.015	5	5
PABL080	2010-09-13	6.557	5	0
PABL080	2010-03-11	7.14	5	3
PABL081	2011-10-17	7.023	5	0
PABL081	2011-10-24	7.438	5	0
PABL081	2012-04-24	7.597	5	4
PABL081	2012-02-21	8.088	5	5
PABL081	2012-04-10	8.125	5	5
PABL082	2011-10-25	6.836	5	0
PABL082	2011-10-31	7.307	5	0
PABL082	2017-12-11	7.695	4	4
PABL082	2012-03-27	7.964	5	2
PABL082	2012-02-21	7.989	5	1
PABL082	2017-12-11	8.167	5	5
PABL082	2012-06-04	8.544	5	5
PABL083	2011-11-28	5.884	5	0
PABL083	2011-12-12	5.959	5	0
PABL083	2011-10-31	6.002	5	0
PABL083	2011-12-05	6.043	5	0
PABL083	2018-01-15	6.4	5	3
PABL083	2017-11-07	6.447	5	3
PABL083	2018-01-15	6.8	5	5
PABL083	2011-10-24	6.816	5	4
PABL083	2013-07-15	7.243	5	5
PABL083	2011-10-17	7.361	5	5
PABL084	2011-10-25	6.415	5	0
PABL084	2011-10-31	6.756	5	5
PABL085	2011-10-31	6.217	5	0
PABL085	2011-10-25	6.716	5	3
PABL086	2010-03-11	7.02	5	0
PABL086	2010-11-02	7.286	5	5
PABL088	2011-10-25	6.643	5	0
PABL088	2011-10-31	7.23	5	0
PABL088	2012-02-21	7.618	5	5
PABL089	2010-03-15	7.04	5	0
PABL089	2010-11-02	7.309	5	2
PABL089	2012-03-27	7.957	5	5
PABL090	2011-11-07	6.447	5	1
PABL090	2011-10-31	6.736	5	3
PABL091	2011-10-31	7.104	5	1
PABL091	2011-11-07	7.629	5	5
PABL092	2011-10-31	6.652	5	0
PABL092	2011-11-07	6.982	5	0
PABL092	2011-11-14	6.982	5	1
PABL092	2011-11-28	7.129	5	1
PABL092	2011-12-05	7.364	5	3
PABL092	2012-03-27	7.839	5	1
PABL092	2012-05-23	8.212	5	5
PABL093	2010-02-08	6.44	5	4
PABL093	2011-10-10	7.401	5	5
PABL093	2012-02-21	7.789	5	5
PABL094	2010-03-15	6.16	5	0
PABL094	2010-11-01	6.294	5	0
PABL094	2010-09-14	7.143	5	3
PABL095	2011-11-07	6.482	5	0
PABL095	2011-10-31	6.886	5	5
PABL096	2011-11-28	6.459	5	2
PABL096	2011-11-14	6.892	4	3
PABL096	2011-11-07	6.961	5	5
PABL097	2010-03-15	6.11	5	0
PABL097	2010-09-27	6.481	5	0
PABL097	2017-12-04	6.484	5	5
PABL097	2010-09-21	7.205	5	5
PABL097	2017-12-04	7.227	5	3
PABL098	2011-11-07	6.447	5	0
PABL098	2011-12-05	6.892	5	1
PABL098	2011-11-14	7.117	5	4
PABL100	2011-11-07	6.82	5	1
PABL100	2011-11-14	7.314	5	5
PABL101	2011-11-07	6.816	5	1
PABL101	2011-11-16	7.347	5	5
PABL102	2011-11-16	6.18	5	1
PABL102	2011-11-07	6.964	5	5
PABL103	2011-08-23	6.471	5	0
PABL103	2011-08-29	7.127	5	0
PABL103	2012-03-27	7.695	5	0
PABL103	2012-05-23	8.172	5	3
PABL104	2011-11-07	6.58	5	0
PABL104	2011-11-16	7.482	5	0
PABL104	2012-03-27	7.607	5	1
PABL104	2012-05-23	8.182	5	4
PABL105	2011-11-07	6.789	5	0
PABL105	2011-11-28	7.333	5	1
PABL105	2012-04-10	7.892	5	3
PABL105	2012-04-03	8.037	5	5
PABL106	2011-08-23	6.477	5	3
PABL106	2011-12-05	7.41	5	5
PABL107	2011-11-28	6.1	5	0
PABL107	2011-12-05	6.313	5	2
PABL107	2018-01-15	6.4	5	3
PABL107	2017-10-23	6.531	5	5
PABL107	2011-11-07	6.618	5	5
PABL107	2013-09-24	6.643	5	5
PABL107	2018-01-15	6.7	5	5
PABL108	2010-03-18	6.45	5	1
PABL108	2010-09-21	6.94	5	3
PAC1	2013-04-23	5.881	3	0
PAC1	2013-04-11	5.922	3	0
PAC1	2013-04-16	6.004	3	0
PAC1	2011-11-16	6.164	5	2
PAC1	2013-04-16	6.439	3	0
PAC1	2013-04-11	6.453	3	3
PAC1	2011-11-14	6.597	5	5
PAC1	2013-04-23	6.82	3	3
PAC6	2013-04-16	5.996	3	1
PAC6	2013-04-11	6.043	3	0
PAC6	2013-04-11	6.347	3	3
PAC6	2011-11-16	6.367	5	5
PAC6	2013-04-16	6.398	3	3
PAC6	2011-11-14	6.785	5	5
S10	2014-01-28	5.82	5	1
S10	2014-01-22	6.217	5	5
S10	2013-12-04	6.453	5	4
S10	2014-01-15	6.681	5	5
S11	2014-02-11	5.556	5	1
S11	2014-02-11	5.881	5	0
S11	2014-02-04	6.279	5	5
S11	2013-12-04	6.305	5	1
S11	2014-01-28	6.634	5	5
S11	2014-01-15	6.681	5	5
S11	2014-01-22	6.732	5	4
S12	2014-01-22	6.072	5	0
S12	2014-01-15	6.207	5	1
S12	2014-01-28	6.672	5	3
S12	2013-12-04	6.777	5	5
S13	2014-02-04	6.146	5	0
S13	2014-01-28	6.4	5	5
S13	2014-01-15	6.959	5	5
S13	2014-01-22	7.033	5	5
S14	2014-01-15	6.58	5	0
S14	2014-01-22	7.045	5	5
S15	2014-01-28	5.94	5	0
S15	2014-02-04	6.248	5	0
S15	2014-01-15	6.479	5	5
S16	2014-01-15	6.607	5	0
S16	2014-01-22	7.146	4	1
S16	2014-01-28	7.418	5	5
S17	2014-01-15	6.452	5	0
S17	2014-01-22	6.74	5	2
S17	2014-01-28	6.982	5	4
S2	2014-01-21	5.875	5	0
S2	2014-02-04	6.262	5	0
S2	2014-01-14	6.336	5	4
S2	2018-02-06	6.816	5	5
S3	2014-02-04	5.924	5	2
S3	2014-01-21	6.253	5	3
S3	2014-01-14	6.568	5	5
S4	2014-02-11	6.013	5	2
S4	2014-02-04	6.212	5	5
S4	2014-02-11	6.233	5	5
S4	2014-01-28	6.519	5	5
S4	2013-11-19	6.55	5	5
S4	2014-01-14	7.041	5	5
S4	2014-01-21	7.14	5	5
S5	2014-02-04	5.898	5	1
S5	2014-01-28	6.033	5	4
S5	2013-12-04	6.149	5	5
S5	2014-01-21	6.281	5	3
S5	2014-01-14	6.591	5	5
S7	2014-01-28	6.196	5	1
S7	2013-12-04	6.255	5	3
S7	2014-01-21	6.631	5	3
S7	2014-01-14	6.708	5	5
S8	2014-02-04	5.732	5	1
S8	2013-12-04	5.919	5	2
S8	2014-01-28	5.996	5	1
S8	2014-01-21	6.633	5	4
S8	2014-01-14	6.792	5	5
S9	2013-12-04	6.358	5	1
S9	2014-01-21	6.486	5	1
S9	2014-01-14	6.763	5	3
PASP048	2018-01-08	6.289	5	1
PASP048	2017-07-11	6.823	5	4
PASP048	2017-07-11	7.271	5	5
PASP048	2017-07-11	7.964	5	5
PASP146	2018-01-22	6.236	5	0
PASP146	2017-10-30	6.574	4	4
PASP146	2017-10-30	7.047	5	5
PASP146	2017-10-30	7.585	5	5
PASP170	2017-10-31	6.672	5	0
PASP170	2017-10-31	7.121	5	1
PASP170	2017-10-31	7.667	5	4
PASP198	2017-11-06	6.395	5	1
PASP198	2017-11-06	6.978	5	5
PASP198	2017-11-06	7.47	5	5
PASP204	2018-03-13	5.81	4	0
PASP204	2018-03-13	6.033	5	0
PASP204	2018-01-30	6.607	4	4
PASP204	2017-11-13	6.69	5	5
PASP204	2017-11-13	7.221	5	5
PASP204	2017-11-13	7.658	4	4
PASP208	2018-03-13	6.124	5	0
PASP208	2017-11-14	6.462	4	4
PASP208	2017-11-28	6.512	5	5
PASP208	2017-11-14	7.068	4	4
PASP208	2017-11-14	7.462	5	5
PASP251	2017-12-18	6.342	5	3
PASP251	2017-12-18	6.929	5	5
PASP251	2017-12-18	7.602	5	5
PASP269	2018-01-08	6.389	4	2
PASP269	2018-01-08	6.875	5	5
PASP269	2018-01-08	7.426	4	4
PASP309	2018-02-06	6.658	5	2
PASP309	2018-02-06	7.193	5	5
PASP309	2018-01-30	7.667	5	5
PASP315	2017-09-12	6.244	5	0
PASP315	2017-09-12	6.756	5	5
PASP315	2017-09-12	7.119	3	3
PASP352	2018-01-30	6.591	4	1
PASP352	2018-01-30	7.095	5	5
PASP352	2018-01-30	7.525	5	5
PASP388	2017-08-07	6.502	5	0
PASP388	2017-08-07	6.978	5	0
PASP388	2017-08-07	7.488	5	5
PASP398	2017-08-14	6.929	5	0
PASP398	2017-08-14	7.302	5	2
PASP398	2017-08-14	7.82	5	5
PASP415	2018-02-26	6.093	5	0
PASP415	2018-02-05	6.215	5	0
PASP415	2018-02-05	6.845	5	4
PASP415	2018-02-05	7.408	4	4
PASP450	2018-02-13	6.519	5	0
PASP450	2018-02-13	6.833	5	0
PASP450	2018-02-13	7.236	5	1
PASP450	2018-02-26	8.045	5	3
PASP453	2017-09-11	6.304	5	3
PASP453	2017-09-11	6.919	5	5
PASP453	2017-09-11	7.288	5	5
PASP471	2018-03-13	5.889	5	0
PASP471	2018-03-13	6.088	5	0
PASP471	2017-09-04	6.537	5	5
PASP471	2017-09-04	7.085	5	5
PASP471	2017-09-04	7.524	5	5
PASP475	2018-02-26	6.275	5	1
PASP475	2018-02-26	6.658	5	5
PASP475	2018-02-26	7.354	5	5
PASP496	2017-10-16	6.695	5	0
PASP496	2017-10-16	7.18	5	0
PASP496	2017-10-16	7.695	5	5
PASP499	2017-10-17	6.236	5	0
PASP499	2017-10-17	6.782	5	0
PASP499	2017-10-17	7.345	5	2
PASP499	2018-01-15	7.423	5	5
PASP518	2018-02-26	6.117	5	0
PASP518	2018-02-26	6.628	4	1
PASP518	2018-02-26	7.192	5	3
PASP527	2017-05-15	6.158	5	0
PASP527	2017-05-30	6.283	5	1
PASP527	2017-05-30	6.949	5	5
PASP527	2017-05-15	7.149	5	5
PASP612	2018-01-23	6.562	4	0
PASP612	2018-01-23	7.127	5	3
PASP612	2018-01-23	7.633	5	5
PASP639	2018-01-22	6.658	4	0
PASP639	2018-01-22	7.155	5	1
PASP639	2018-01-22	7.607	5	4
PASP657	2018-01-15	6.633	5	0
PASP657	2018-01-15	7.196	5	0
PASP657	2018-01-15	7.813	5	2
PASP657	2018-01-23	8.122	5	5
aMany experiments with the PABL isolates were previously included in Allen et al. (2020), PNAS and supplemented with new experiments performed for the current study
bSome experiments for PAC1 and PAC6 were previously included in Chuang et al. (2014), Gut
