# Supplementary material for: A Genome-Based Model to Predict the Virulence of Pseudomonas aeruginosa Isolates
Source: mBio. 2020 Aug 25;11(4):e01527-20. doi: 10.1128/mBio.01527-20 (PMC7448275; doi:10.1128/mBio.01527-20)
Supplement: TABLE S3 [file mBio.01527-20-st003.xlsx]

## Sheet: ST3
Supplementary Table 3. Estimated LD50s for Isolates Included in this Study
Name	Estimated LD50 (log10 CFU)	Standard Deviation	Rounded LD50 (log10 CFU)
PABL001	6.68811	0.0981123	6.7
PABL002	6.35544	0.275321	6.4
PABL003	6.48903	0.209061	6.5
PABL004	7.48411	4.63189	7.5
PABL006	6.50434	0.104319	6.5
PABL007	6.45255	0.34447	6.5
PABL009	7.27747	0.232998	7.3
PABL010	7.43113	12.4021	7.4
PABL011	7.10643	0.156952	7.1
PABL012	5.84764	0.117602	5.8
PABL013	6.23447	0.109146	6.2
PABL014	7.27095	8.60477	7.3
PABL015	7.40057	0.53316	7.4
PABL016	6.30407	0.0620657	6.3
PABL017	6.78747	0.157277	6.8
PABL018	7.13618	23.9798	7.1
PABL020	7.5298	20.9944	7.5
PABL021	7.43637	13.6507	7.4
PABL022	6.63	0.0288148	6.6
PABL023	6.62715	0.028286	6.6
PABL024	6.4945	0.120329	6.5
PABL026	6.56004	0.235824	6.6
PABL027	8.27949	0.0424654	8.3
PABL028	7.52324	3.15232	7.5
PABL029	6.5869	18.1053	6.6
PABL030	6.84021	0.220874	6.8
PABL031	6.52995	0.887423	6.5
PABL032	6.70691	0.0468592	6.7
PABL034	6.76248	0.437463	6.8
PABL035	6.94632	6.23999	6.9
PABL036	6.99774	23.7353	7
PABL037	6.99181	0.11969	7
PABL038	7.39569	0.00463952	7.4
PABL040	7.19277	4.22517	7.2
PABL041	6.64424	0.15955	6.6
PABL042	7.3114	0.140654	7.3
PABL043	8.09673	5.08834	8.1
PABL044	7.19804	22.5606	7.2
PABL046	7.00141	152.45	7
PABL047	7.04061	14.1497	7
PABL048	7.03994	175.91	7
PABL049	6.10987	0.144937	6.1
PABL051	7.49154	2.85352	7.5
PABL052	7.69003	0.132718	7.7
PABL053	6.99539	5.89214	7
PABL054	6.92007	0.0849393	6.9
PABL055	6.97122	0.0631448	7
PABL056	7.66391	6.86244	7.7
PABL057	7.26281	0.108724	7.3
PABL058	7.60495	0.122528	7.6
PABL059	7.3489	0.27492	7.3
PABL060	6.78323	20.1998	6.8
PABL061	6.45934	0.335497	6.5
PABL062	7.52435	0.286993	7.5
PABL063	7.20439	0.748686	7.2
PABL064	7.42632	1.33765	7.4
PABL065	7.91387	6.93798	7.9
PABL066	7.66628	2.16535	7.7
PABL067	7.36212	0.173225	7.4
PABL068	6.53076	0.0134991	6.5
PABL069	7.01636	0.0878171	7
PABL070	6.511	0.0487231	6.5
PABL071	7.27753	0.0526095	7.3
PABL072	6.70482	0.330307	6.7
PABL073	6.87321	0.112936	6.9
PABL074	7.29667	0.299329	7.3
PABL075	6.93686	0.343856	6.9
PABL076	6.93523	0.233026	6.9
PABL077	6.69739	0.567232	6.7
PABL078	6.76839	0.597601	6.8
PABL079	6.56269	0.221486	6.6
PABL080	7.12302	0.479982	7.1
PABL081	7.56975	0.0457975	7.6
PABL082	7.83777	0.113315	7.8
PABL083	6.42394	0.0666619	6.4
PABL084	6.58382	9.88467	6.6
PABL085	6.70225	0.299842	6.7
PABL086	7.15197	6.17761	7.2
PABL088	7.42109	3.68131	7.4
PABL089	7.32107	0.0775699	7.3
PABL090	6.6695	0.12247	6.7
PABL091	7.14982	0.386895	7.1
PABL092	7.66124	0.177021	7.7
PABL093	6.31476	1.31633	6.3
PABL094	7.11465	0.458965	7.1
PABL095	6.68162	12.0211	6.7
PABL096	6.53931	0.136301	6.5
PABL097	6.64193	0.158091	6.6
PABL098	7.00378	0.0637648	7
PABL100	6.87632	0.346912	6.9
PABL101	6.86143	0.349032	6.9
PABL102	6.24915	0.792724	6.2
PABL103	8.14682	0.0803293	8.1
PABL104	7.92905	0.137691	7.9
PABL105	7.65787	0.135556	7.7
PABL106	6.44658	0.450297	6.4
PABL107	6.35244	0.0336443	6.4
PABL108	6.82596	0.209288	6.8
PAC1	6.33313	0.072186	6.3
PAC6	6.10387	0.0606334	6.1
S10	5.98219	0.117657	6
S11	6.17328	0.109946	6.2
S12	6.496	0.0983139	6.5
S13	6.27222	1.8997	6.3
S14	6.80944	11.1408	6.8
S15	6.36301	2.34084	6.4
S16	7.17471	0.120459	7.2
S17	6.81059	0.0749119	6.8
S2	6.32285	0.0203961	6.3
S3	6.05369	0.132297	6.1
S4	6.02145	0.03462	6
S5	5.96728	0.0948153	6
S7	6.33286	0.111617	6.3
S8	6.13917	0.131281	6.1
S9	6.69612	0.151244	6.7
PASP048	6.5397	0.140291	6.5
PASP146	6.40519	1.94202	6.4
PASP170	7.39767	0.145881	7.4
PASP198	6.46801	0.303461	6.5
PASP204	6.31491	5.94578	6.3
PASP208	6.29232	2.37483	6.3
PASP251	6.32081	0.223275	6.3
PASP269	6.38899	0.0401096	6.4
PASP309	6.68061	0.102165	6.7
PASP315	6.49439	7.379	6.5
PASP352	6.63817	0.300521	6.6
PASP388	7.22898	6.36669	7.2
PASP398	7.31716	0.124485	7.3
PASP415	6.76846	0.452776	6.8
PASP450	7.86478	0.26025	7.9
PASP453	6.28244	0.255536	6.3
PASP471	6.30909	3.39961	6.3
PASP475	6.32284	0.211298	6.3
PASP496	7.43257	6.68854	7.4
PASP499	7.34958	0.0122602	7.3
PASP518	7.04311	0.21453	7
PASP527	6.31171	0.0837855	6.3
PASP612	7.10859	0.181619	7.1
PASP639	7.38063	0.124635	7.4
PASP657	7.8261	0.0626225	7.8
