# Supplementary material for: A Genome-Based Model to Predict the Virulence of Pseudomonas aeruginosa Isolates
Source: mBio. 2020 Aug 25;11(4):e01527-20. doi: 10.1128/mBio.01527-20 (PMC7448275; doi:10.1128/mBio.01527-20)
Supplement: TABLE S4 [file mBio.01527-20-st004.xlsx]

## Sheet: ST4
Supplementary Table 4. Accessory Genomic Elements (perfectly correlated subelements >= 200bp) in the 115 Training Isolates
AGE	Subelements (#)	Total Length (bp)	Total Prevalence	Prevelance High Virulence	Prevelance Low Virulence	Mean Permutation Importancea
unique_grp_1	13	307215	0.0347826	0	0.0677966	0
unique_grp_7	1	645	0.426087	0.339286	0.508475	0
unique_grp_8	1	1133	0.434783	0.339286	0.525424	0
unique_grp_9	1	960	0.443478	0.357143	0.525424	0
unique_grp_10	1	257	0.434783	0.357143	0.508475	0
unique_grp_11	2	7498	0.443478	0.375	0.508475	0
unique_grp_12	1	1113	0.452174	0.375	0.525424	0
unique_grp_16	1	248	0.0608696	0	0.118644	0
unique_grp_23	1	2083	0.191304	0.107143	0.271186	0
unique_grp_27	1	692	0.156522	0.0892857	0.220339	0
unique_grp_28	1	274	0.147826	0.0714286	0.220339	0
unique_grp_29	1	449	0.13913	0.0714286	0.20339	0
unique_grp_31	2	597	0.0434783	0	0.0847458	0
unique_grp_32	1	826	0.0782609	0.0357143	0.118644	0
unique_grp_35	1	453	0.0434783	0.0178571	0.0677966	0
unique_grp_40	1	600	0.165217	0.107143	0.220339	0
unique_grp_41	1	633	0.156522	0.0892857	0.220339	0
unique_grp_52	1	204	0.26087	0.196429	0.322034	0
unique_grp_53	1	542	0.269565	0.196429	0.338983	0
unique_grp_54	1	351	0.278261	0.196429	0.355932	0
unique_grp_55	1	793	0.295652	0.214286	0.372881	0
unique_grp_58	2	1014	0.252174	0.196429	0.305085	0
unique_grp_59	1	657	0.26087	0.196429	0.322034	0
unique_grp_62	5	10177	0.026087	0	0.0508475	0
unique_grp_80	2	418	0.4	0.267857	0.525424	0
unique_grp_93	1	4100	0.0869565	0.0535714	0.118644	0
unique_grp_94	1	1031	0.0695652	0.0535714	0.0847458	0
unique_grp_95	1	353	0.0869565	0.0892857	0.0847458	0
unique_grp_96	1	4232	0.0956522	0.0892857	0.101695	0
unique_grp_99	3	27354	0.0434783	0	0.0847458	0
unique_grp_103	1	250	0.173913	0.125	0.220339	0
unique_grp_106	2	707	0.182609	0.142857	0.220339	0
unique_grp_111	23	266128	0.00869565	0	0.0169492	0
unique_grp_112	1	328	0.0173913	0	0.0338983	0
unique_grp_113	5	2481	0.0173913	0.0178571	0.0169492	0
unique_grp_114	56	280770	0.00869565	0.0178571	0	0
unique_grp_118	1	1664	0.269565	0.178571	0.355932	0
unique_grp_120	5	3618	0.026087	0.0357143	0.0169492	0
unique_grp_121	1	2558	0.0347826	0.0535714	0.0169492	0
unique_grp_123	2	3020	0.0173913	0.0357143	0	0
unique_grp_124	3	3640	0.0173913	0.0178571	0.0169492	0
unique_grp_125	8	2473	0.0608696	0.0892857	0.0338983	0
unique_grp_127	1	365	0.13913	0.125	0.152542	0
unique_grp_128	1	367	0.0695652	0.0892857	0.0508475	0
unique_grp_131	1	282	0.217391	0.160714	0.271186	0
unique_grp_141	1	206	0.0782609	0.107143	0.0508475	0
unique_grp_145	2	1445	0.0173913	0.0357143	0	0
unique_grp_153	3	540	0.0173913	0.0357143	0	0
unique_grp_156	1	370	0.0521739	0.0535714	0.0508475	0
unique_grp_158	3	386	0.0173913	0.0357143	0	0
unique_grp_196	4	4339	0.921739	0.982143	0.864407	0
unique_grp_201	1	998	0.913043	0.964286	0.864407	0
unique_grp_202	6	9728	0.930435	1	0.864407	0
unique_grp_203	5	3472	0.921739	1	0.847458	0
unique_grp_218	1	1120	0.382609	0.553571	0.220339	0
unique_grp_243	23	57303	0.921739	1	0.847458	0
unique_grp_244	11	7847	0.913043	1	0.830508	0
unique_grp_334	3	1458	0.904348	0.964286	0.847458	0
unique_grp_336	1	518	0.913043	1	0.830508	0
unique_grp_342	2	1438	0.886957	0.946429	0.830508	0
unique_grp_348	3	3598	0.913043	0.982143	0.847458	0
unique_grp_349	2	1379	0.904348	0.982143	0.830508	0
unique_grp_354	2	966	0.0608696	0.107143	0.0169492	0
unique_grp_355	2	1028	0.0695652	0.125	0.0169492	0
unique_grp_356	1	1373	0.0782609	0.142857	0.0169492	0
unique_grp_357	6	8118	0.0521739	0.0892857	0.0169492	0
unique_grp_359	4	13412	0.0608696	0.107143	0.0169492	0
unique_grp_360	2	9161	0.0608696	0.107143	0.0169492	0
unique_grp_362	1	363	0.0956522	0.160714	0.0338983	0
unique_grp_363	1	959	0.104348	0.160714	0.0508475	0
unique_grp_364	1	470	0.0956522	0.142857	0.0508475	0
unique_grp_365	1	655	0.0782609	0.125	0.0338983	0
unique_grp_368	1	3824	0.695652	0.75	0.644068	0
unique_grp_373	2	10698	0.756522	0.75	0.762712	0
unique_grp_374	1	363	0.765217	0.75	0.779661	0
unique_grp_375	2	1098	0.765217	0.75	0.779661	0
unique_grp_376	1	775	0.747826	0.732143	0.762712	0
unique_grp_377	1	1548	0.747826	0.732143	0.762712	0
unique_grp_392	1	6186	0.0434783	0.0714286	0.0169492	0
unique_grp_393	1	2448	0.0521739	0.0892857	0.0169492	0
unique_grp_400	3	3146	0.0782609	0.0535714	0.101695	0
unique_grp_401	12	15899	0.026087	0.0535714	0	0
unique_grp_404	68	396354	0.00869565	0.0178571	0	0
unique_grp_405	1	312	0.0782609	0.0357143	0.118644	0
unique_grp_407	1	289	0.0956522	0.0357143	0.152542	0
unique_grp_408	1	539	0.0869565	0.0357143	0.135593	0
unique_grp_410	1	240	0.0521739	0.0357143	0.0677966	0
unique_grp_411	1	449	0.026087	0.0357143	0.0169492	0
unique_grp_412	1	230	0.0434783	0.0178571	0.0677966	0
unique_grp_413	2	554	0.0173913	0.0178571	0.0169492	0
unique_grp_417	1	268	0.0956522	0.0714286	0.118644	0
unique_grp_419	1	265	0.0956522	0.0714286	0.118644	0
unique_grp_423	2	233	0.165217	0.0892857	0.237288	0
unique_grp_427	2	465	0.13913	0.0714286	0.20339	0
unique_grp_428	3	257	0.130435	0.0714286	0.186441	0
unique_grp_437	2	1377	0.486957	0.25	0.711864	0.0053913
unique_grp_438	1	680	0.495652	0.267857	0.711864	0
unique_grp_445	1	401	0.130435	0.142857	0.118644	0
unique_grp_449	13	15087	0.556522	0.339286	0.762712	0.00391304
unique_grp_450	1	1389	0.486957	0.303571	0.661017	0
unique_grp_451	1	373	0.478261	0.285714	0.661017	0
unique_grp_458	1	392	0.530435	0.321429	0.728814	0
unique_grp_459	2	4291	0.53913	0.321429	0.745763	0
unique_grp_460	5	3250	0.547826	0.339286	0.745763	0
unique_grp_468	2	923	0.547826	0.321429	0.762712	0.00382609
unique_grp_469	2	7255	0.504348	0.285714	0.711864	0.00426087
unique_grp_471	1	390	0.565217	0.339286	0.779661	0
unique_grp_488	3	1868	0.565217	0.357143	0.762712	0
unique_grp_490	2	2342	0.582609	0.392857	0.762712	0
unique_grp_496	3	1150	0.556522	0.357143	0.745763	0
unique_grp_499	2	485	0.330435	0.232143	0.423729	0
unique_grp_500	2	339	0.286957	0.214286	0.355932	0
unique_grp_503	1	1007	0.217391	0.142857	0.288136	0
unique_grp_506	3	445	0.234783	0.178571	0.288136	0
unique_grp_509	1	429	0.226087	0.160714	0.288136	0
unique_grp_517	1	270	0.295652	0.285714	0.305085	0
unique_grp_518	1	276	0.269565	0.232143	0.305085	0
unique_grp_519	1	416	0.26087	0.214286	0.305085	0
unique_grp_528	1	2788	0.182609	0.142857	0.220339	0
unique_grp_534	2	632	0.53913	0.321429	0.745763	0
unique_grp_535	1	667	0.547826	0.339286	0.745763	0
unique_grp_536	1	946	0.530435	0.321429	0.728814	0
unique_grp_540	1	506	0.130435	0.125	0.135593	0
unique_grp_548	2	5483	0.426087	0.25	0.59322	0
unique_grp_549	1	761	0.434783	0.25	0.610169	0
unique_grp_553	2	4028	0.547826	0.339286	0.745763	0.00356522
unique_grp_554	1	527	0.53913	0.321429	0.745763	0
unique_grp_558	2	5576	0.426087	0.25	0.59322	0
unique_grp_559	1	355	0.434783	0.267857	0.59322	0
unique_grp_560	2	422	0.434783	0.25	0.610169	0
unique_grp_561	1	898	0.426087	0.232143	0.610169	0
unique_grp_580	1	449	0.391304	0.482143	0.305085	0
unique_grp_582	1	933	0.347826	0.446429	0.254237	0
unique_grp_583	1	416	0.33913	0.428571	0.254237	0
unique_grp_584	1	519	0.330435	0.410714	0.254237	0
unique_grp_589	1	1290	0.252174	0.303571	0.20339	0
unique_grp_597	27	65918	0.0173913	0.0357143	0	0
unique_grp_598	5	17475	0.026087	0.0535714	0	0
unique_grp_599	2	6882	0.0434783	0.0714286	0.0169492	0
unique_grp_602	1	787	0.0347826	0.0535714	0.0169492	0
unique_grp_603	14	25194	0.026087	0.0535714	0	0
unique_grp_604	8	42385	0.0347826	0.0714286	0	0
unique_grp_609	1	3988	0.0869565	0.142857	0.0338983	0
unique_grp_617	19	39164	0.00869565	0	0.0169492	0
unique_grp_618	9	106185	0.0173913	0.0178571	0.0169492	0
unique_grp_621	1	339	0.0608696	0.0714286	0.0508475	0
unique_grp_622	1	1797	0.0521739	0.0714286	0.0338983	0
unique_grp_623	1	686	0.0173913	0.0178571	0.0169492	0
unique_grp_624	10	47977	0.0173913	0	0.0338983	0
unique_grp_649	1	212	0.608696	0.410714	0.79661	0
unique_grp_653	20	29350	0.791304	0.678571	0.898305	0
unique_grp_655	1	925	0.617391	0.464286	0.762712	0
unique_grp_672	2	1180	0.165217	0.160714	0.169492	0
unique_grp_675	1	279	0.0782609	0.0714286	0.0847458	0
unique_grp_688	1	369	0.434783	0.339286	0.525424	0
unique_grp_705	1	2294	0.113043	0.0892857	0.135593	0
unique_grp_715	1	377	0.834783	0.75	0.915254	0
unique_grp_719	1	386	0.46087	0.464286	0.457627	0
unique_grp_722	1	288	0.756522	0.607143	0.898305	0.00252174
unique_grp_727	6	1829	0.782609	0.660714	0.898305	0
unique_grp_731	1	278	0.573913	0.482143	0.661017	0
unique_grp_735	1	352	0.765217	0.642857	0.881356	0
unique_grp_742	1	425	0.791304	0.678571	0.898305	0
unique_grp_745	1	2018	0.756522	0.642857	0.864407	0
unique_grp_748	1	2105	0.704348	0.625	0.779661	0
unique_grp_758	1	478	0.208696	0.214286	0.20339	0
unique_grp_766	2	1034	0.234783	0.214286	0.254237	0
unique_grp_769	16	28286	0.00869565	0.0178571	0	0
unique_grp_770	1	4728	0.0695652	0.0714286	0.0677966	0
unique_grp_771	1	833	0.0782609	0.0714286	0.0847458	0
unique_grp_781	2	1391	0.269565	0.160714	0.372881	0
unique_grp_802	5	12900	0.808696	0.714286	0.898305	0
unique_grp_803	2	928	0.817391	0.714286	0.915254	0
unique_grp_806	1	667	0.417391	0.285714	0.542373	0
unique_grp_809	1	225	0.756522	0.660714	0.847458	0
unique_grp_811	1	1030	0.730435	0.625	0.830508	0
unique_grp_813	2	439	0.704348	0.589286	0.813559	0
unique_grp_814	1	1272	0.695652	0.571429	0.813559	0
unique_grp_817	1	274	0.791304	0.714286	0.864407	0
unique_grp_819	1	342	0.817391	0.732143	0.898305	0
unique_grp_822	1	241	0.869565	0.821429	0.915254	0
unique_grp_830	1	2684	0.0521739	0.0714286	0.0338983	0
unique_grp_833	1	1003	0.0869565	0.0892857	0.0847458	0
unique_grp_840	7	4550	0.834783	0.767857	0.898305	0
unique_grp_841	3	762	0.843478	0.767857	0.915254	0
unique_grp_845	1	343	0.817391	0.75	0.881356	0
unique_grp_855	1	203	0.182609	0.196429	0.169492	0
unique_grp_872	1	588	0.826087	0.75	0.898305	0
unique_grp_881	1	15946	0.113043	0.125	0.101695	0
unique_grp_883	1	347	0.826087	0.75	0.898305	0
unique_grp_884	1	241	0.843478	0.785714	0.898305	0
unique_grp_885	1	1016	0.852174	0.803571	0.898305	0
unique_grp_890	1	512	0.886957	0.857143	0.915254	0
unique_grp_895	43	230939	0.00869565	0	0.0169492	0
unique_grp_896	2	1138	0.0173913	0.0178571	0.0169492	0
unique_grp_898	1	876	0.0521739	0.0535714	0.0508475	0
unique_grp_900	4	1864	0.0347826	0.0535714	0.0169492	0
unique_grp_902	30	152869	0.00869565	0.0178571	0	0
unique_grp_907	1	355	0.0782609	0.142857	0.0169492	0
unique_grp_913	2	1656	0.373913	0.5	0.254237	0
unique_grp_914	1	753	0.295652	0.482143	0.118644	0
unique_grp_916	6	87355	0.0173913	0.0357143	0	0
unique_grp_917	3	23589	0.026087	0.0357143	0.0169492	0
unique_grp_918	1	208	0.0434783	0	0.0847458	0
unique_grp_919	2	18164	0.0608696	0.0178571	0.101695	0
unique_grp_922	2	1459	0.0782609	0.107143	0.0508475	0
unique_grp_931	7	15318	0.00869565	0.0178571	0	0
unique_grp_933	1	689	0.0521739	0.0357143	0.0677966	0
unique_grp_935	1	204	0.0521739	0.0357143	0.0677966	0
unique_grp_936	1	349	0.0695652	0.0535714	0.0847458	0
unique_grp_938	2	625	0.321739	0.321429	0.322034	0
unique_grp_939	1	518	0.330435	0.321429	0.338983	0
unique_grp_940	1	292	0.330435	0.339286	0.322034	0
unique_grp_942	1	317	0.347826	0.357143	0.338983	0
unique_grp_946	1	822	0.0521739	0.0535714	0.0508475	0
unique_grp_947	1	670	0.0956522	0.0714286	0.118644	0
unique_grp_952	1	235	0.286957	0.303571	0.271186	0
unique_grp_955	1	372	0.234783	0.285714	0.186441	0
unique_grp_957	2	2169	0.304348	0.303571	0.305085	0
unique_grp_958	1	329	0.321739	0.339286	0.305085	0
unique_grp_960	4	3246	0.252174	0.25	0.254237	0
unique_grp_961	1	2639	0.243478	0.25	0.237288	0
unique_grp_967	1	516	0.104348	0.125	0.0847458	0
unique_grp_971	1	463	0.0521739	0.0357143	0.0677966	0
unique_grp_978	2	4177	0.2	0.142857	0.254237	0
unique_grp_980	1	2965	0.0173913	0.0357143	0	0
unique_grp_993	1	393	0.330435	0.357143	0.305085	0
unique_grp_1005	1	506	0.417391	0.517857	0.322034	0
unique_grp_1008	1	246	0.13913	0.142857	0.135593	0
unique_grp_1016	1	656	0.104348	0.107143	0.101695	0
unique_grp_1022	1	486	0.113043	0.107143	0.118644	0
unique_grp_1023	1	311	0.13913	0.125	0.152542	0
unique_grp_1024	1	697	0.0434783	0.0357143	0.0508475	0
unique_grp_1025	1	212	0.0608696	0.0714286	0.0508475	0
unique_grp_1026	1	581	0.0347826	0.0535714	0.0169492	0
unique_grp_1027	1	607	0.026087	0.0357143	0.0169492	0
unique_grp_1029	1	392	0.104348	0.0892857	0.118644	0
unique_grp_1031	4	1072	0.182609	0.178571	0.186441	0
unique_grp_1035	1	1224	0.104348	0.107143	0.101695	0
unique_grp_1045	1	2010	0.0434783	0.0535714	0.0338983	0
unique_grp_1048	1	695	0.147826	0.142857	0.152542	0
unique_grp_1050	1	250	0.121739	0.125	0.118644	0
unique_grp_1059	1	361	0.147826	0.142857	0.152542	0
unique_grp_1064	2	740	0.0782609	0.125	0.0338983	0
unique_grp_1065	1	241	0.0608696	0.0892857	0.0338983	0
unique_grp_1071	1	488	0.191304	0.160714	0.220339	0
unique_grp_1075	1	224	0.0434783	0.0357143	0.0508475	0
unique_grp_1081	1	344	0.0956522	0.0714286	0.118644	0
unique_grp_1085	1	222	0.2	0.196429	0.20339	0
unique_grp_1087	1	210	0.243478	0.25	0.237288	0
unique_grp_1112	1	302	0.0521739	0.0892857	0.0169492	0
unique_grp_1160	1	366	0.0347826	0.0357143	0.0338983	0
unique_grp_1170	1	343	0.234783	0.160714	0.305085	0
unique_grp_1181	3	20078	0.026087	0.0357143	0.0169492	0
unique_grp_1192	1	214	0.147826	0.196429	0.101695	0
unique_grp_1197	1	484	0.0434783	0.0535714	0.0338983	0
unique_grp_1198	1	505	0.0608696	0.0714286	0.0508475	0
unique_grp_1200	1	379	0.0347826	0.0357143	0.0338983	0
unique_grp_1201	1	218	0.0173913	0.0178571	0.0169492	0
unique_grp_1202	2	2405	0.0782609	0.0714286	0.0847458	0
unique_grp_1203	4	3753	0.0869565	0.0892857	0.0847458	0
unique_grp_1205	1	1143	0.026087	0.0178571	0.0338983	0
unique_grp_1207	1	211	0.0521739	0.0714286	0.0338983	0
unique_grp_1211	1	881	0.0956522	0.107143	0.0847458	0
unique_grp_1213	1	1805	0.026087	0.0357143	0.0169492	0
unique_grp_1230	1	11665	0.113043	0.0357143	0.186441	0
unique_grp_1232	1	1387	0.121739	0.0357143	0.20339	0
unique_grp_1234	12	82508	0.00869565	0	0.0169492	0
unique_grp_1243	6	39556	0.0434783	0.0178571	0.0677966	0
unique_grp_1245	1	344	0.0956522	0.0535714	0.135593	0
unique_grp_1248	1	517	0.104348	0.0892857	0.118644	0
unique_grp_1251	2	1532	0.0521739	0.0178571	0.0847458	0
unique_grp_1253	1	495	0.121739	0.0535714	0.186441	0
unique_grp_1255	2	29057	0.0521739	0.0178571	0.0847458	0
unique_grp_1256	1	345	0.0782609	0.0535714	0.101695	0
unique_grp_1259	1	8967	0.182609	0.0892857	0.271186	0
unique_grp_1261	2	318	0.13913	0.0357143	0.237288	0
unique_grp_1262	2	551	0.147826	0.0357143	0.254237	0
unique_grp_1263	1	272	0.182609	0.0714286	0.288136	0
unique_grp_1267	2	16254	0.0782609	0.0178571	0.135593	0
unique_grp_1271	1	507	0.113043	0.0535714	0.169492	0
unique_grp_1272	1	731	0.0956522	0.0357143	0.152542	0
unique_grp_1274	1	9774	0.0956522	0.0357143	0.152542	0
unique_grp_1278	2	207	0.165217	0.0357143	0.288136	0
unique_grp_1279	1	939	0.173913	0.0535714	0.288136	0
unique_grp_1282	2	2190	0.0956522	0.0178571	0.169492	0
unique_grp_1283	1	450	0.0869565	0.0178571	0.152542	0
unique_grp_1284	2	396	0.0869565	0.0178571	0.152542	0
unique_grp_1286	2	4774	0.104348	0.0357143	0.169492	0
unique_grp_1287	3	2152	0.0521739	0.0357143	0.0677966	0
unique_grp_1288	2	1716	0.156522	0.0714286	0.237288	0
unique_grp_1290	3	1788	0.0608696	0.0357143	0.0847458	0
unique_grp_1292	4	3254	0.0434783	0.0178571	0.0677966	0
unique_grp_1293	3	13727	0.0347826	0.0178571	0.0508475	0
unique_grp_1306	1	4616	0.278261	0.357143	0.20339	0
unique_grp_1308	1	306	0.13913	0.214286	0.0677966	0
unique_grp_1312	21	57373	0.0434783	0.0178571	0.0677966	0
unique_grp_1314	11	45054	0.0782609	0.0178571	0.135593	0
unique_grp_1316	25	37205	0.0173913	0	0.0338983	0
unique_grp_1317	2	600	0.0869565	0.0357143	0.135593	0
unique_grp_1318	1	296	0.0956522	0.0357143	0.152542	0
unique_grp_1319	1	260	0.0869565	0.0178571	0.152542	0
unique_grp_1320	2	515	0.0869565	0.0178571	0.152542	0
unique_grp_1322	1	8262	0.0347826	0	0.0677966	0
unique_grp_1323	1	306	0.0869565	0.0357143	0.135593	0
unique_grp_1324	2	319	0.0956522	0.0178571	0.169492	0
unique_grp_1326	1	252	0.113043	0.0357143	0.186441	0
unique_grp_1329	1	298	0.113043	0.0714286	0.152542	0
unique_grp_1330	22	72135	0.00869565	0.0178571	0	0
unique_grp_1333	1	1065	0.13913	0.0714286	0.20339	0
unique_grp_1337	1	383	0.182609	0.0714286	0.288136	0
unique_grp_1339	1	283	0.2	0.0714286	0.322034	0
unique_grp_1340	1	1041	0.191304	0.0714286	0.305085	0
unique_grp_1344	1	431	0.0347826	0.0178571	0.0508475	0
unique_grp_1345	1	236	0.026087	0.0178571	0.0338983	0
unique_grp_1346	1	275	0.0173913	0.0178571	0.0169492	0
unique_grp_1347	1	582	0.0173913	0.0178571	0.0169492	0
unique_grp_1348	1	239	0.0521739	0.0178571	0.0847458	0
unique_grp_1349	7	20729	0.0173913	0.0357143	0	0
unique_grp_1351	1	389	0.0956522	0.0357143	0.152542	0
unique_grp_1357	1	305	0.0782609	0.0178571	0.135593	0
unique_grp_1358	1	298	0.0695652	0.0178571	0.118644	0
unique_grp_1359	3	214	0.0608696	0.0178571	0.101695	0
unique_grp_1361	1	402	0.0434783	0.0178571	0.0677966	0
unique_grp_1363	1	420	0.0695652	0.0357143	0.101695	0
unique_grp_1364	2	904	0.0434783	0.0178571	0.0677966	0
unique_grp_1365	1	223	0.0173913	0.0178571	0.0169492	0
unique_grp_1368	2	448	0.0173913	0.0357143	0	0
unique_grp_1371	1	869	0.0782609	0.0714286	0.0847458	0
unique_grp_1376	1	599	0.0956522	0.0357143	0.152542	0
unique_grp_1381	1	439	0.121739	0.0892857	0.152542	0
unique_grp_1382	1	772	0.0869565	0.0535714	0.118644	0
unique_grp_1383	1	524	0.0956522	0.0714286	0.118644	0
unique_grp_1385	1	602	0.0956522	0.0535714	0.135593	0
unique_grp_1386	2	490	0.0782609	0.0357143	0.118644	0
unique_grp_1387	2	389	0.104348	0.0714286	0.135593	0
unique_grp_1388	2	867	0.113043	0.0714286	0.152542	0
unique_grp_1389	1	2002	0.156522	0.0892857	0.220339	0
unique_grp_1392	1	1129	0.321739	0.285714	0.355932	0
unique_grp_1403	3	4437	0.0608696	0.0178571	0.101695	0
unique_grp_1405	2	390	0.130435	0.0714286	0.186441	0
unique_grp_1410	1	6104	0.452174	0.196429	0.694915	0.00443478
unique_grp_1411	1	1071	0.46087	0.196429	0.711864	0.00478261
unique_grp_1413	2	11820	0.478261	0.232143	0.711864	0.0046087
unique_grp_1414	1	322	0.486957	0.25	0.711864	0.00478261
unique_grp_1415	2	397	0.469565	0.232143	0.694915	0.00486957
unique_grp_1417	2	3021	0.0695652	0.0178571	0.118644	0
unique_grp_1420	7	24654	0.356522	0.125	0.576271	0.00521739
unique_grp_1421	1	215	0.365217	0.125	0.59322	0.00478261
unique_grp_1422	1	556	0.347826	0.125	0.559322	0.00547826
unique_grp_1423	2	1278	0.347826	0.125	0.559322	0.00573913
unique_grp_1425	1	1717	0.330435	0.125	0.525424	0.00634783
unique_grp_1435	1	509	0.365217	0.142857	0.576271	0.00573913
unique_grp_1436	1	333	0.365217	0.125	0.59322	0.00530435
unique_grp_1437	2	2009	0.33913	0.125	0.542373	0.00617391
unique_grp_1439	2	11786	0.0608696	0.0178571	0.101695	0
unique_grp_1440	1	1204	0.0695652	0.0178571	0.118644	0
unique_grp_1446	2	10478	0.0347826	0.0178571	0.0508475	0
unique_grp_1447	4	25292	0.026087	0.0178571	0.0338983	0
unique_grp_1448	3	15279	0.0347826	0.0357143	0.0338983	0
unique_grp_1449	3	2139	0.0434783	0.0535714	0.0338983	0
unique_grp_1451	6	13162	0.0173913	0.0357143	0	0
unique_grp_1452	2	9297	0.0347826	0.0178571	0.0508475	0
unique_grp_1453	1	416	0.0434783	0.0357143	0.0508475	0
unique_grp_1454	1	1481	0.0347826	0.0178571	0.0508475	0
unique_grp_1455	12	25034	0.026087	0	0.0508475	0
unique_grp_1456	10	34653	0.0173913	0	0.0338983	0
unique_grp_1457	1	732	0.0347826	0.0178571	0.0508475	0
unique_grp_1458	3	3947	0.026087	0.0178571	0.0338983	0
unique_grp_1459	2	914	0.0347826	0	0.0677966	0
unique_grp_1461	1	1393	0.0434783	0.0178571	0.0677966	0
unique_grp_1463	1	1644	0.0347826	0.0357143	0.0338983	0
unique_grp_1464	1	3199	0.0695652	0.0357143	0.101695	0
unique_grp_1467	1	900	0.0347826	0	0.0677966	0
unique_grp_1472	1	4663	0.269565	0.232143	0.305085	0
unique_grp_1482	2	294	0.0782609	0.0892857	0.0677966	0
unique_grp_1483	1	436	0.0869565	0.0892857	0.0847458	0
unique_grp_1488	10	53276	0.00869565	0	0.0169492	0
unique_grp_1489	6	9271	0.0173913	0.0178571	0.0169492	0
unique_grp_1516	2	367	0.13913	0.125	0.152542	0
unique_grp_1524	1	302	0.182609	0.125	0.237288	0
unique_grp_1529	8	8447	0.026087	0.0357143	0.0169492	0
unique_grp_1537	1	278	0.33913	0.303571	0.372881	0
unique_grp_1545	1	221	0.321739	0.303571	0.338983	0
unique_grp_1546	1	587	0.408696	0.392857	0.423729	0
unique_grp_1557	1	662	0.0608696	0.107143	0.0169492	0
unique_grp_1571	1	336	0.182609	0.214286	0.152542	0
unique_grp_1589	1	376	0.0869565	0.0892857	0.0847458	0
unique_grp_1591	22	36500	0.0869565	0.0714286	0.101695	0
unique_grp_1594	4	1407	0.0434783	0.0535714	0.0338983	0
unique_grp_1596	11	2232	0.0956522	0.0714286	0.118644	0
unique_grp_1599	1	259	0.243478	0.214286	0.271186	0
unique_grp_1622	1	223	0.234783	0.303571	0.169492	0
unique_grp_1631	1	212	0.0782609	0.0714286	0.0847458	0
unique_grp_1633	3	2416	0.0782609	0.0535714	0.101695	0
unique_grp_1634	1	287	0.0869565	0.0535714	0.118644	0
unique_grp_1635	1	1068	0.0173913	0.0178571	0.0169492	0
unique_grp_1636	1	402	0.0347826	0.0357143	0.0338983	0
unique_grp_1639	4	1698	0.0521739	0.0714286	0.0338983	0
unique_grp_1640	3	620	0.0347826	0.0535714	0.0169492	0
unique_grp_1642	2	231	0.0695652	0.0535714	0.0847458	0
unique_grp_1648	1	242	0.0521739	0.0535714	0.0508475	0
unique_grp_1652	1	253	0.0782609	0.0714286	0.0847458	0
unique_grp_1661	4	7690	0.182609	0.142857	0.220339	0
unique_grp_1662	2	225	0.173913	0.0714286	0.271186	0
unique_grp_1664	21	19283	0.191304	0.0714286	0.305085	0
unique_grp_1665	11	3832	0.2	0.0714286	0.322034	0
unique_grp_1666	4	316	0.182609	0.0535714	0.305085	0
unique_grp_1668	1	482	0.208696	0.0714286	0.338983	0
unique_grp_1670	21	62524	0.00869565	0.0178571	0	0
unique_grp_1671	1	6061	0.0173913	0.0178571	0.0169492	0
unique_grp_1673	1	956	0.0347826	0.0178571	0.0508475	0
unique_grp_1675	3	589	0.0173913	0.0178571	0.0169492	0
unique_grp_1677	2	510	0.208696	0.0714286	0.338983	0
unique_grp_1682	6	4301	0.130435	0.0357143	0.220339	0
unique_grp_1683	4	1160	0.13913	0.0357143	0.237288	0
unique_grp_1700	2	3925	0.904348	0.964286	0.847458	0
unique_grp_1703	1	1181	0.121739	0.107143	0.135593	0
unique_grp_1709	1	205	0.278261	0.196429	0.355932	0
unique_grp_1710	1	557	0.234783	0.160714	0.305085	0
unique_grp_1717	1	408	0.347826	0.267857	0.423729	0
unique_grp_1719	4	3748	0.269565	0.214286	0.322034	0
unique_grp_1720	2	1640	0.278261	0.232143	0.322034	0
unique_grp_1722	1	480	0.295652	0.214286	0.372881	0
unique_grp_1723	2	860	0.304348	0.232143	0.372881	0
unique_grp_1724	1	311	0.295652	0.232143	0.355932	0
unique_grp_1729	5	4307	0.234783	0.142857	0.322034	0
unique_grp_1730	8	11460	0.226087	0.142857	0.305085	0
unique_grp_1731	1	283	0.26087	0.196429	0.322034	0
unique_grp_1732	1	1063	0.269565	0.214286	0.322034	0
unique_grp_1733	1	337	0.278261	0.214286	0.338983	0
unique_grp_1734	3	1533	0.295652	0.232143	0.355932	0
unique_grp_1735	2	355	0.147826	0.125	0.169492	0
unique_grp_1738	2	339	0.156522	0.142857	0.169492	0
unique_grp_1739	1	223	0.147826	0.142857	0.152542	0
unique_grp_1741	2	5447	0.182609	0.178571	0.186441	0
unique_grp_1743	1	764	0.208696	0.214286	0.20339	0
unique_grp_1746	2	827	0.130435	0.107143	0.152542	0
unique_grp_1756	1	200	0.191304	0.196429	0.186441	0
unique_grp_1761	1	282	0.304348	0.25	0.355932	0
unique_grp_1762	1	350	0.313043	0.267857	0.355932	0
unique_grp_1766	1	680	0.191304	0.178571	0.20339	0
unique_grp_1771	2	251	0.278261	0.232143	0.322034	0
unique_grp_1785	1	388	0.834783	0.928571	0.745763	0
unique_grp_1786	1	2544	0.826087	0.928571	0.728814	0
unique_grp_1787	1	1836	0.817391	0.910714	0.728814	0
unique_grp_1788	3	8447	0.826087	0.910714	0.745763	0
unique_grp_1796	1	638	0.686957	0.732143	0.644068	0
unique_grp_1804	1	290	0.747826	0.767857	0.728814	0
unique_grp_1816	4	32585	0.0434783	0.0892857	0	0
unique_grp_1817	1	401	0.156522	0.160714	0.152542	0
unique_grp_1821	6	2328	0.208696	0.0714286	0.338983	0
unique_grp_1822	6	3222	0.2	0.0714286	0.322034	0
unique_grp_1823	1	210	0.2	0.0714286	0.322034	0
unique_grp_1824	1	460	0.191304	0.0535714	0.322034	0
unique_grp_1825	1	1011	0.182609	0.0535714	0.305085	0
unique_grp_1827	2	274	0.2	0.0535714	0.338983	0
unique_grp_1829	5	3096	0.191304	0.0535714	0.322034	0
unique_grp_1830	5	1002	0.182609	0.0535714	0.305085	0
unique_grp_1831	15	4242	0.191304	0.0714286	0.305085	0
unique_grp_1832	9	4185	0.2	0.0714286	0.322034	0
unique_grp_1833	8	2599	0.208696	0.0714286	0.338983	0
unique_grp_1836	6	2256	0.2	0.0714286	0.322034	0
unique_grp_1837	1	799	0.182609	0.0714286	0.288136	0
unique_grp_1838	3	1485	0.173913	0.0714286	0.271186	0
unique_grp_1839	2	558	0.182609	0.0714286	0.288136	0
unique_grp_1851	1	519	0.026087	0.0535714	0	0
unique_grp_1852	2	976	0.0173913	0.0357143	0	0
unique_grp_1853	2	1002	0.0347826	0.0714286	0	0
unique_grp_1854	3	312	0.0521739	0.0714286	0.0338983	0
unique_grp_1855	3	2258	0.0608696	0.0892857	0.0338983	0
unique_grp_1857	1	736	0.0782609	0.107143	0.0508475	0
unique_grp_1861	2	7936	0.026087	0.0535714	0	0
unique_grp_1862	1	692	0.0347826	0.0535714	0.0169492	0
unique_grp_1863	3	3633	0.0869565	0.107143	0.0677966	0
unique_grp_1866	2	1075	0.0695652	0.0892857	0.0508475	0
unique_grp_1868	1	274	0.113043	0.107143	0.118644	0
unique_grp_1869	2	2559	0.130435	0.125	0.135593	0
unique_grp_1870	1	1407	0.13913	0.142857	0.135593	0
unique_grp_1875	1	5197	0.0173913	0.0357143	0	0
unique_grp_1876	30	55687	0.00869565	0.0178571	0	0
unique_grp_1877	1	5209	0.0869565	0.160714	0.0169492	0
unique_grp_1880	2	1553	0.130435	0.0714286	0.186441	0
unique_grp_1893	2	236	0.356522	0.375	0.338983	0
unique_grp_1902	1	285	0.408696	0.428571	0.389831	0
unique_grp_1908	1	516	0.0695652	0.0357143	0.101695	0
unique_grp_1910	3	1388	0.0173913	0	0.0338983	0
unique_grp_1911	1	423	0.026087	0.0178571	0.0338983	0
unique_grp_1912	1	381	0.026087	0	0.0508475	0
unique_grp_1913	16	20827	0.00869565	0	0.0169492	0
unique_grp_1923	1	484	0.391304	0.428571	0.355932	0
unique_grp_1928	1	255	0.156522	0.196429	0.118644	0
unique_grp_1939	1	305	0.365217	0.5	0.237288	0
unique_grp_1946	1	886	0.165217	0.214286	0.118644	0
unique_grp_1957	2	557	0.443478	0.607143	0.288136	0
unique_grp_1958	3	721	0.408696	0.553571	0.271186	0
unique_grp_1959	2	240	0.373913	0.5	0.254237	0
unique_grp_1964	3	5015	0.0434783	0.0535714	0.0338983	0
unique_grp_1970	1	337	0.0434783	0.0178571	0.0677966	0
unique_grp_1975	4	3833	0.0347826	0.0535714	0.0169492	0
unique_grp_1976	1	571	0.026087	0.0357143	0.0169492	0
unique_grp_1977	2	857	0.026087	0.0357143	0.0169492	0
unique_grp_1978	6	3046	0.0173913	0	0.0338983	0
unique_grp_1983	1	1259	0.0782609	0.0178571	0.135593	0
unique_grp_1991	6	8476	0.0869565	0.0357143	0.135593	0
unique_grp_2001	1	823	0.130435	0.0714286	0.186441	0
unique_grp_2025	1	348	0.0869565	0.0357143	0.135593	0
unique_grp_2026	1	202	0.104348	0.0357143	0.169492	0
unique_grp_2028	1	340	0.0956522	0.0535714	0.135593	0
unique_grp_2033	1	299	0.0869565	0.0357143	0.135593	0
unique_grp_2041	1	483	0.0173913	0.0178571	0.0169492	0
unique_grp_2047	1	567	0.130435	0.0892857	0.169492	0
unique_grp_2055	1	2352	0.0173913	0.0178571	0.0169492	0
unique_grp_2060	2	549	0.0608696	0	0.118644	0
unique_grp_2061	1	602	0.0695652	0	0.135593	0
unique_grp_2064	2	968	0.0347826	0.0178571	0.0508475	0
unique_grp_2067	1	598	0.13913	0.196429	0.0847458	0
unique_grp_2089	1	422	0.13913	0.0357143	0.237288	0
unique_grp_2095	4	1093	0.026087	0	0.0508475	0
unique_grp_2097	1	489	0.0521739	0.0535714	0.0508475	0
unique_grp_2099	1	369	0.0347826	0	0.0677966	0
unique_grp_2108	1	305	0.104348	0.107143	0.101695	0
unique_grp_2138	1	342	0.121739	0.107143	0.135593	0
unique_grp_2143	1	517	0.0521739	0.0535714	0.0508475	0
unique_grp_2148	1	591	0.026087	0.0178571	0.0338983	0
unique_grp_2152	1	338	0.13913	0.107143	0.169492	0
unique_grp_2165	1	489	0.130435	0.0892857	0.169492	0
unique_grp_2168	1	377	0.156522	0.107143	0.20339	0
unique_grp_2169	1	374	0.165217	0.107143	0.220339	0
unique_grp_2172	2	305	0.0956522	0.0714286	0.118644	0
unique_grp_2177	1	759	0.0956522	0.0714286	0.118644	0
unique_grp_2184	1	439	0.0608696	0.0357143	0.0847458	0
unique_grp_2187	6	12121	0.0173913	0	0.0338983	0
unique_grp_2194	2	2479	0.182609	0.142857	0.220339	0
unique_grp_2195	1	647	0.234783	0.178571	0.288136	0
unique_grp_2200	1	228	0.147826	0.107143	0.186441	0
unique_grp_2209	1	329	0.156522	0.125	0.186441	0
unique_grp_2210	1	390	0.165217	0.125	0.20339	0
unique_grp_2218	1	325	0.0347826	0.0178571	0.0508475	0
unique_grp_2225	1	1581	0.278261	0.214286	0.338983	0
unique_grp_2226	1	720	0.286957	0.214286	0.355932	0
unique_grp_2230	1	314	0.365217	0.25	0.474576	0
unique_grp_2231	2	685	0.373913	0.25	0.491525	0
unique_grp_2232	1	281	0.382609	0.25	0.508475	0
unique_grp_2234	1	574	0.373913	0.267857	0.474576	0
unique_grp_2239	1	3641	0.173913	0.107143	0.237288	0
unique_grp_2241	7	9005	0.217391	0.107143	0.322034	0
unique_grp_2243	1	264	0.234783	0.107143	0.355932	0
unique_grp_2244	6	2162	0.226087	0.107143	0.338983	0
unique_grp_2245	1	209	0.208696	0.107143	0.305085	0
unique_grp_2247	3	570	0.243478	0.125	0.355932	0
unique_grp_2248	3	6132	0.234783	0.125	0.338983	0
unique_grp_2249	3	1002	0.226087	0.125	0.322034	0
unique_grp_2251	2	552	0.243478	0.125	0.355932	0
unique_grp_2252	3	3802	0.234783	0.125	0.338983	0
unique_grp_2270	1	224	0.217391	0.125	0.305085	0
unique_grp_2272	89	372985	0.0173913	0.0178571	0.0169492	0
unique_grp_2273	14	24618	0.026087	0.0178571	0.0338983	0
unique_grp_2274	1	273	0.0347826	0.0178571	0.0508475	0
unique_grp_2275	1	497	0.0434783	0.0357143	0.0508475	0
unique_grp_2276	1	2081	0.0782609	0.0892857	0.0677966	0
unique_grp_2277	65	145255	0.00869565	0.0178571	0	0
unique_grp_2278	5	1248	0.026087	0.0178571	0.0338983	0
unique_grp_2279	1	225	0.0347826	0.0357143	0.0338983	0
unique_grp_2280	4	3564	0.0434783	0.0535714	0.0338983	0
unique_grp_2281	2	411	0.0521739	0.0535714	0.0508475	0
unique_grp_2282	2	3192	0.0521739	0.0535714	0.0508475	0
unique_grp_2283	1	315	0.0608696	0.0535714	0.0677966	0
unique_grp_2284	2	1305	0.026087	0.0535714	0	0
unique_grp_2291	1	798	0.182609	0.107143	0.254237	0
unique_grp_2292	1	971	0.191304	0.107143	0.271186	0
unique_grp_2294	1	259	0.173913	0.107143	0.237288	0
unique_grp_2306	1	2245	0.0608696	0.0535714	0.0677966	0
unique_grp_2307	1	1706	0.0521739	0.0535714	0.0508475	0
unique_grp_2308	1	561	0.0434783	0.0357143	0.0508475	0
unique_grp_2311	1	691	0.0173913	0.0178571	0.0169492	0
unique_grp_2312	3	986	0.0173913	0.0178571	0.0169492	0
unique_grp_2315	1	218	0.191304	0.178571	0.20339	0
unique_grp_2316	1	372	0.182609	0.178571	0.186441	0
unique_grp_2317	1	263	0.165217	0.178571	0.152542	0
unique_grp_2321	4	630	0.0173913	0.0178571	0.0169492	0
unique_grp_2326	1	251	0.295652	0.196429	0.389831	0
unique_grp_2329	1	424	0.304348	0.196429	0.40678	0
unique_grp_2330	1	255	0.321739	0.214286	0.423729	0
unique_grp_2331	1	1501	0.330435	0.232143	0.423729	0
unique_grp_2334	1	334	0.356522	0.25	0.457627	0
unique_grp_2343	3	590	0.026087	0.0178571	0.0338983	0
unique_grp_2344	1	534	0.0956522	0.0535714	0.135593	0
unique_grp_2350	1	779	0.0434783	0.0178571	0.0677966	0
unique_grp_2354	1	1315	0.0608696	0.0892857	0.0338983	0
unique_grp_2363	1	228	0.295652	0.321429	0.271186	0
unique_grp_2366	1	230	0.269565	0.267857	0.271186	0
unique_grp_2367	1	248	0.278261	0.285714	0.271186	0
unique_grp_2372	1	1913	0.634783	0.678571	0.59322	0
unique_grp_2373	1	416	0.643478	0.696429	0.59322	0
unique_grp_2374	2	687	0.669565	0.714286	0.627119	0
unique_grp_2375	1	367	0.678261	0.714286	0.644068	0
unique_grp_2376	1	877	0.765217	0.767857	0.762712	0
unique_grp_2393	2	732	0.0521739	0.0357143	0.0677966	0
unique_grp_2394	2	270	0.0608696	0.0535714	0.0677966	0
unique_grp_2402	5	477	0.695652	0.732143	0.661017	0
unique_grp_2403	4	864	0.686957	0.714286	0.661017	0
unique_grp_2406	1	1044	0.0608696	0.0357143	0.0847458	0
unique_grp_2407	1	519	0.191304	0.196429	0.186441	0
unique_grp_2409	2	657	0.208696	0.25	0.169492	0
unique_grp_2419	1	384	0.643478	0.625	0.661017	0
unique_grp_2421	1	371	0.617391	0.625	0.610169	0
unique_grp_2427	1	2409	0.0434783	0.0535714	0.0338983	0
unique_grp_2428	1	326	0.0521739	0.0714286	0.0338983	0
unique_grp_2430	3	1952	0.0347826	0.0357143	0.0338983	0
unique_grp_2431	6	8002	0.0173913	0.0178571	0.0169492	0
unique_grp_2432	1	259	0.026087	0.0357143	0.0169492	0
unique_grp_2434	1	2842	0.0347826	0.0357143	0.0338983	0
unique_grp_2437	1	726	0.026087	0.0535714	0	0
unique_grp_2442	1	2453	0.278261	0.321429	0.237288	0
unique_grp_2445	1	3816	0.0173913	0.0178571	0.0169492	0
unique_grp_2446	1	460	0.0347826	0.0535714	0.0169492	0
unique_grp_2454	2	1945	0.113043	0.125	0.101695	0
unique_grp_2455	1	928	0.121739	0.142857	0.101695	0
unique_grp_2457	1	479	0.0782609	0.107143	0.0508475	0
unique_grp_2464	2	1618	0.0782609	0.0892857	0.0677966	0
unique_grp_2465	1	284	0.0869565	0.0892857	0.0847458	0
unique_grp_2467	15	33072	0.00869565	0.0178571	0	0
unique_grp_2474	1	1175	0.191304	0.178571	0.20339	0
unique_grp_2478	1	655	0.321739	0.285714	0.355932	0
unique_grp_2481	1	1547	0.191304	0.196429	0.186441	0
unique_grp_2489	1	1211	0.0608696	0.0892857	0.0338983	0
unique_grp_2491	1	270	0.0347826	0.0714286	0	0
unique_grp_2493	1	360	0.0608696	0.125	0	0
unique_grp_2499	1	405	0.147826	0.214286	0.0847458	0
unique_grp_2505	1	868	0.2	0.267857	0.135593	0
unique_grp_2511	8	19280	0.173913	0.214286	0.135593	0
unique_grp_2512	2	343	0.165217	0.196429	0.135593	0
unique_grp_2513	1	3046	0.191304	0.214286	0.169492	0
unique_grp_2516	1	602	0.0695652	0.107143	0.0338983	0
unique_grp_2520	1	317	0.0347826	0.0535714	0.0169492	0
unique_grp_2521	1	3988	0.0173913	0.0178571	0.0169492	0
unique_grp_2531	2	1043	0.0695652	0.0892857	0.0508475	0
unique_grp_2534	3	985	0.0434783	0.0535714	0.0338983	0
unique_grp_2535	3	945	0.0173913	0.0357143	0	0
unique_grp_2536	1	639	0.0347826	0.0535714	0.0169492	0
unique_grp_2538	2	573	0.165217	0.196429	0.135593	0
unique_grp_2558	3	5949	0.13913	0.125	0.152542	0
unique_grp_2559	1	2105	0.0695652	0.0892857	0.0508475	0
unique_grp_2564	29	88674	0.00869565	0.0178571	0	0
unique_grp_2567	1	928	0.0521739	0.0892857	0.0169492	0
unique_grp_2570	1	1174	0.026087	0.0535714	0	0
unique_grp_2578	2	15063	0.026087	0.0357143	0.0169492	0
unique_grp_2585	1	532	0.165217	0.303571	0.0338983	0.00165217
unique_grp_2587	1	400	0.121739	0.214286	0.0338983	0
unique_grp_2591	1	210	0.313043	0.321429	0.305085	0
unique_grp_2595	1	1167	0.026087	0.0178571	0.0338983	0
unique_grp_2608	1	557	0.113043	0.125	0.101695	0
unique_grp_2617	1	241	0.286957	0.375	0.20339	0
unique_grp_2618	1	308	0.278261	0.375	0.186441	0
unique_grp_2619	1	1034	0.208696	0.303571	0.118644	0
unique_grp_2620	4	12182	0.2	0.285714	0.118644	0
unique_grp_2627	11	25044	0.00869565	0.0178571	0	0
unique_grp_2636	1	6800	0.0782609	0.0714286	0.0847458	0
unique_grp_2643	4	8280	0.026087	0.0357143	0.0169492	0
unique_grp_2645	4	2099	0.0173913	0.0357143	0	0
unique_grp_2646	1	614	0.026087	0.0535714	0	0
unique_grp_2647	1	736	0.0608696	0.0892857	0.0338983	0
unique_grp_2648	1	265	0.0695652	0.107143	0.0338983	0
unique_grp_2649	1	472	0.0782609	0.125	0.0338983	0
unique_grp_2655	1	214	0.208696	0.232143	0.186441	0
unique_grp_2682	1	267	0.0869565	0.160714	0.0169492	0
unique_grp_2689	1	1149	0.0782609	0.142857	0.0169492	0
unique_grp_2690	1	223	0.852174	0.892857	0.813559	0
unique_grp_2691	2	1508	0.86087	0.892857	0.830508	0
unique_grp_2697	21	39799	0.00869565	0	0.0169492	0
unique_grp_2698	1	3228	0.0173913	0	0.0338983	0
unique_grp_2700	2	2577	0.0695652	0	0.135593	0
unique_grp_2701	3	6989	0.0782609	0.0178571	0.135593	0
unique_grp_2702	4	10918	0.0173913	0.0178571	0.0169492	0
unique_grp_2703	2	560	0.026087	0.0178571	0.0338983	0
unique_grp_2704	2	318	0.0434783	0.0357143	0.0508475	0
unique_grp_2708	1	6228	0.026087	0	0.0508475	0
unique_grp_2709	18	91777	0.00869565	0.0178571	0	0
unique_grp_2710	14	64079	0.00869565	0.0178571	0	0
unique_grp_2711	4	36912	0.026087	0.0357143	0.0169492	0
unique_grp_2712	3	316	0.0173913	0.0178571	0.0169492	0
unique_grp_2713	2	656	0.0173913	0.0357143	0	0
unique_grp_2714	1	2640	0.165217	0.0892857	0.237288	0
unique_grp_2715	5	34254	0.0782609	0.0178571	0.135593	0
unique_grp_2716	1	396	0.121739	0.0357143	0.20339	0
unique_grp_2718	2	4504	0.0608696	0.0178571	0.101695	0
unique_grp_2719	1	4123	0.0782609	0.0535714	0.101695	0
unique_grp_2720	1	8527	0.0521739	0.0178571	0.0847458	0
unique_grp_2749	1	734	0.147826	0.107143	0.186441	0
unique_grp_2755	1	463	0.269565	0.214286	0.322034	0
unique_grp_2756	1	7133	0.26087	0.196429	0.322034	0
unique_grp_2760	1	289	0.226087	0.160714	0.288136	0
unique_grp_2765	1	3527	0.104348	0.0714286	0.135593	0
unique_grp_2766	4	2599	0.156522	0.125	0.186441	0
unique_grp_2768	2	3698	0.13913	0.107143	0.169492	0
unique_grp_2769	2	1186	0.217391	0.178571	0.254237	0
unique_grp_2782	1	928	0.147826	0.125	0.169492	0
unique_grp_2786	2	1544	0.130435	0.0535714	0.20339	0
unique_grp_2788	1	478	0.104348	0.0357143	0.169492	0
unique_grp_2792	7	9040	0.226087	0.178571	0.271186	0
unique_grp_2793	1	262	0.173913	0.125	0.220339	0
unique_grp_2795	2	225	0.208696	0.178571	0.237288	0
unique_grp_2797	1	226	0.113043	0.0535714	0.169492	0
unique_grp_2803	1	220	0.156522	0.142857	0.169492	0
unique_grp_2811	1	526	0.226087	0.178571	0.271186	0
unique_grp_2818	1	202	0.2	0.142857	0.254237	0
unique_grp_2823	1	661	0.0608696	0.0178571	0.101695	0
unique_grp_2828	1	360	0.104348	0.142857	0.0677966	0
unique_grp_2830	2	351	0.0173913	0.0178571	0.0169492	0
unique_grp_2831	3	1873	0.0173913	0.0178571	0.0169492	0
unique_grp_2834	1	273	0.0695652	0.0535714	0.0847458	0
unique_grp_2835	1	1378	0.0869565	0.0714286	0.101695	0
unique_grp_2836	1	476	0.0782609	0.0535714	0.101695	0
unique_grp_2838	1	411	0.026087	0.0178571	0.0338983	0
unique_grp_2839	11	32213	0.00869565	0.0178571	0	0
unique_grp_2840	2	35505	0.0173913	0.0357143	0	0
unique_grp_2859	4	8325	0.0173913	0.0357143	0	0
unique_grp_2860	2	393	0.0347826	0.0714286	0	0
unique_grp_2862	3	2484	0.121739	0.160714	0.0847458	0
unique_grp_2863	1	929	0.130435	0.178571	0.0847458	0
unique_grp_2867	2	7991	0.0173913	0.0178571	0.0169492	0
unique_grp_2871	2	541	0.0173913	0.0178571	0.0169492	0
unique_grp_2872	4	5206	0.0173913	0.0357143	0	0
unique_grp_2873	1	238	0.0521739	0.0535714	0.0508475	0
unique_grp_2875	1	494	0.026087	0.0357143	0.0169492	0
unique_grp_2876	2	8918	0.0782609	0.0714286	0.0847458	0
unique_grp_2878	20	34594	0.0434783	0.0178571	0.0677966	0
unique_grp_2879	2	1160	0.0521739	0.0357143	0.0677966	0
unique_grp_2880	3	17748	0.0869565	0.0892857	0.0847458	0
unique_grp_2884	1	651	0.113043	0.0892857	0.135593	0
unique_grp_2887	9	4672	0.165217	0.107143	0.220339	0
unique_grp_2888	5	3159	0.13913	0.0714286	0.20339	0
unique_grp_2889	1	1292	0.130435	0.0535714	0.20339	0
unique_grp_2891	2	539	0.147826	0.0714286	0.220339	0
unique_grp_2893	1	202	0.226087	0.196429	0.254237	0
unique_grp_2896	1	1152	0.173913	0.142857	0.20339	0
unique_grp_2898	1	272	0.173913	0.125	0.220339	0
unique_grp_2914	1	349	0.182609	0.232143	0.135593	0
unique_grp_2919	5	4898	0.0173913	0	0.0338983	0
unique_grp_2922	2	1241	0.0521739	0.0357143	0.0677966	0
unique_grp_2925	1	1119	0.026087	0	0.0508475	0
unique_grp_2932	1	326	0.217391	0.267857	0.169492	0
unique_grp_2933	1	418	0.208696	0.267857	0.152542	0
unique_grp_2935	1	405	0.182609	0.214286	0.152542	0
unique_grp_2936	1	321	0.165217	0.196429	0.135593	0
unique_grp_2942	1	621	0.0347826	0	0.0677966	0
unique_grp_2943	11	22900	0.00869565	0	0.0169492	0
unique_grp_2947	2	1742	0.147826	0.178571	0.118644	0
unique_grp_2949	2	4516	0.113043	0.160714	0.0677966	0
unique_grp_2950	1	580	0.0347826	0.0357143	0.0338983	0
unique_grp_2959	2	1269	0.156522	0.214286	0.101695	0
unique_grp_2965	1	426	0.26087	0.303571	0.220339	0
unique_grp_2971	1	631	0.269565	0.25	0.288136	0
unique_grp_2975	1	1007	0.0869565	0.0357143	0.135593	0
unique_grp_2976	1	255	0.026087	0.0357143	0.0169492	0
unique_grp_2980	1	798	0.2	0.25	0.152542	0
unique_grp_2985	1	272	0.243478	0.321429	0.169492	0
unique_grp_2988	2	2064	0.104348	0.0892857	0.118644	0
unique_grp_2990	1	554	0.0695652	0.0535714	0.0847458	0
unique_grp_2994	1	581	0.226087	0.303571	0.152542	0
unique_grp_2999	1	733	0.113043	0.160714	0.0677966	0
unique_grp_3000	2	517	0.026087	0.0357143	0.0169492	0
unique_grp_3027	1	259	0.0869565	0.0178571	0.152542	0
unique_grp_3040	2	390	0.226087	0.178571	0.271186	0
unique_grp_3043	1	384	0.217391	0.178571	0.254237	0
unique_grp_3046	1	748	0.0434783	0.0535714	0.0338983	0
unique_grp_3054	1	538	0.0782609	0.125	0.0338983	0
unique_grp_3056	1	442	0.104348	0.142857	0.0677966	0
unique_grp_3063	1	1111	0.321739	0.303571	0.338983	0
unique_grp_3065	1	350	0.356522	0.339286	0.372881	0
unique_grp_3069	20	96424	0.00869565	0.0178571	0	0
unique_grp_3070	2	2974	0.0173913	0.0357143	0	0
unique_grp_3073	10	62861	0.0173913	0.0178571	0.0169492	0
unique_grp_3079	1	1515	0.2	0.214286	0.186441	0
unique_grp_3083	4	1387	0.330435	0.178571	0.474576	0
unique_grp_3085	7	1512	0.347826	0.196429	0.491525	0
unique_grp_3086	9	8825	0.33913	0.196429	0.474576	0
unique_grp_3127	1	744	0.321739	0.196429	0.440678	0
unique_grp_3139	2	1449	0.391304	0.232143	0.542373	0
unique_grp_3140	1	287	0.4	0.232143	0.559322	0
unique_grp_3150	1	445	0.33913	0.196429	0.474576	0
unique_grp_3152	3	3094	0.356522	0.232143	0.474576	0
unique_grp_3160	1	1112	0.278261	0.142857	0.40678	0
unique_grp_3162	2	727	0.026087	0	0.0508475	0
unique_grp_3169	1	308	0.33913	0.160714	0.508475	0
unique_grp_3171	1	232	0.417391	0.25	0.576271	0
unique_grp_3205	1	293	0.182609	0.25	0.118644	0
unique_grp_3207	1	242	0.2	0.267857	0.135593	0
unique_grp_3209	1	1006	0.2	0.25	0.152542	0
unique_grp_3213	1	205	0.226087	0.285714	0.169492	0
unique_grp_3223	1	972	0.0608696	0.0714286	0.0508475	0
unique_grp_3230	1	218	0.165217	0.196429	0.135593	0
unique_grp_3231	1	216	0.173913	0.214286	0.135593	0
unique_grp_3235	1	327	0.165217	0.178571	0.152542	0
unique_grp_3239	2	609	0.217391	0.232143	0.20339	0
unique_grp_3241	1	212	0.26087	0.267857	0.254237	0
unique_grp_3243	1	246	0.0956522	0.0357143	0.152542	0
unique_grp_3251	1	375	0.165217	0.214286	0.118644	0
unique_grp_3256	1	657	0.0347826	0.0357143	0.0338983	0
unique_grp_3258	1	2528	0.0869565	0.0892857	0.0847458	0
unique_grp_3268	1	369	0.2	0.196429	0.20339	0
unique_grp_3271	1	210	0.243478	0.285714	0.20339	0
unique_grp_3275	1	280	0.104348	0.0714286	0.135593	0
unique_grp_3277	1	11046	0.0347826	0.0178571	0.0508475	0
unique_grp_3280	1	532	0.113043	0.0535714	0.169492	0
unique_grp_3281	1	834	0.104348	0.0535714	0.152542	0
unique_grp_3283	1	448	0.0869565	0.0357143	0.135593	0
unique_grp_3284	1	611	0.0956522	0.0535714	0.135593	0
unique_grp_3285	1	404	0.0869565	0.0535714	0.118644	0
unique_grp_3286	1	668	0.0956522	0.0535714	0.135593	0
unique_grp_3287	2	2548	0.147826	0.125	0.169492	0
unique_grp_3290	1	1088	0.217391	0.178571	0.254237	0
unique_grp_3302	1	3055	0.026087	0.0178571	0.0338983	0
unique_grp_3303	2	1220	0.026087	0.0178571	0.0338983	0
unique_grp_3305	1	2927	0.0695652	0.0357143	0.101695	0
unique_grp_3312	1	1988	0.13913	0.0892857	0.186441	0
unique_grp_3322	4	23604	0.0782609	0.0357143	0.118644	0
unique_grp_3324	1	378	0.113043	0.107143	0.118644	0
unique_grp_3326	1	2723	0.130435	0.125	0.135593	0
unique_grp_3329	2	6446	0.313043	0.214286	0.40678	0
unique_grp_3330	1	218	0.321739	0.214286	0.423729	0
unique_grp_3331	1	203	0.278261	0.142857	0.40678	0
unique_grp_3332	1	4807	0.234783	0.125	0.338983	0
unique_grp_3333	2	2101	0.243478	0.142857	0.338983	0
unique_grp_3334	1	6722	0.330435	0.267857	0.389831	0
unique_grp_3341	2	973	0.0173913	0.0357143	0	0
unique_grp_3344	1	252	0.46087	0.25	0.661017	0.00478261
unique_grp_3345	1	1495	0.469565	0.267857	0.661017	0
unique_grp_3346	1	689	0.53913	0.303571	0.762712	0
unique_grp_3347	1	513	0.530435	0.285714	0.762712	0.0046087
unique_grp_3352	1	607	0.156522	0.142857	0.169492	0
unique_grp_3358	6	2603	0.0173913	0.0178571	0.0169492	0
unique_grp_3359	2	925	0.0347826	0.0535714	0.0169492	0
unique_grp_3360	1	2084	0.0434783	0.0535714	0.0338983	0
unique_grp_3361	3	29988	0.173913	0.160714	0.186441	0
unique_grp_3362	1	517	0.165217	0.160714	0.169492	0
unique_grp_3364	1	1304	0.234783	0.25	0.220339	0
unique_grp_3373	18	61630	0.0173913	0.0178571	0.0169492	0
unique_grp_3374	1	1480	0.026087	0.0178571	0.0338983	0
unique_grp_3377	1	224	0.0521739	0.0535714	0.0508475	0
unique_grp_3379	1	915	0.0869565	0.107143	0.0677966	0
unique_grp_3383	1	2917	0.0347826	0.0357143	0.0338983	0
unique_grp_3384	25	23328	0.0173913	0.0357143	0	0
unique_grp_3386	4	17010	0.0608696	0.0535714	0.0677966	0
unique_grp_3390	1	259	0.165217	0.107143	0.220339	0
unique_grp_3392	2	1279	0.182609	0.125	0.237288	0
unique_grp_3393	1	216	0.191304	0.125	0.254237	0
unique_grp_3395	1	1829	0.191304	0.142857	0.237288	0
unique_grp_3413	1	415	0.0782609	0.107143	0.0508475	0
unique_grp_3414	1	446	0.0695652	0.107143	0.0338983	0
unique_grp_3417	3	8682	0.0434783	0.0714286	0.0169492	0
unique_grp_3418	2	508	0.0521739	0.0714286	0.0338983	0
unique_grp_3420	6	4680	0.0173913	0.0357143	0	0
unique_grp_3421	1	3505	0.0434783	0.0714286	0.0169492	0
unique_grp_3429	1	1604	0.2	0.125	0.271186	0
unique_grp_3430	1	233	0.191304	0.125	0.254237	0
unique_grp_3446	1	574	0.0782609	0.0714286	0.0847458	0
unique_grp_3447	1	1680	0.0869565	0.0892857	0.0847458	0
unique_grp_3448	1	1724	0.0695652	0.0892857	0.0508475	0
unique_grp_3450	3	573	0.0521739	0.0535714	0.0508475	0
unique_grp_3453	2	774	0.104348	0.125	0.0847458	0
unique_grp_3454	1	292	0.0434783	0.0535714	0.0338983	0
unique_grp_3456	1	245	0.243478	0.196429	0.288136	0
unique_grp_3470	4	6261	0.026087	0.0357143	0.0169492	0
unique_grp_3474	2	774	0.0608696	0.0892857	0.0338983	0
unique_grp_3480	4	1504	0.130435	0.142857	0.118644	0
unique_grp_3483	2	316	0.0956522	0.107143	0.0847458	0
unique_grp_3488	2	2626	0.0521739	0.0535714	0.0508475	0
unique_grp_3491	2	636	0.0782609	0.0714286	0.0847458	0
unique_grp_3497	2	366	0.0521739	0.0714286	0.0338983	0
unique_grp_3500	2	404	0.130435	0.142857	0.118644	0
unique_grp_3504	2	1033	0.0521739	0.0714286	0.0338983	0
unique_grp_3528	2	548	0.182609	0.142857	0.220339	0
unique_grp_3531	4	4715	0.121739	0.125	0.118644	0
unique_grp_3539	2	946	0.113043	0.125	0.101695	0
unique_grp_3543	2	380	0.026087	0.0357143	0.0169492	0
unique_grp_3547	2	820	0.0782609	0.0892857	0.0677966	0
unique_grp_3548	2	506	0.0695652	0.0714286	0.0677966	0
unique_grp_3552	2	556	0.0869565	0.125	0.0508475	0
unique_grp_3555	2	1852	0.0956522	0.125	0.0677966	0
unique_grp_3558	2	945	0.0173913	0.0178571	0.0169492	0
unique_grp_3561	2	672	0.0347826	0.0357143	0.0338983	0
unique_grp_3565	2	304	0.147826	0.142857	0.152542	0
unique_grp_3569	2	847	0.0434783	0.0535714	0.0338983	0
unique_grp_3583	12	64056	0.00869565	0.0178571	0	0
unique_grp_3589	1	427	0.104348	0.125	0.0847458	0
unique_grp_3597	9	31384	0.0347826	0.0535714	0.0169492	0
unique_grp_3598	1	227	0.0521739	0.0535714	0.0508475	0
unique_grp_3600	1	376	0.0521739	0.0714286	0.0338983	0
unique_grp_3605	267	485418	0.00869565	0	0.0169492	0
unique_grp_3607	1	1189	0.0347826	0.0535714	0.0169492	0
unique_grp_3608	2	2656	0.0173913	0	0.0338983	0
unique_grp_3621	1	227	0.53913	0.482143	0.59322	0
unique_grp_3622	1	303	0.547826	0.5	0.59322	0
unique_grp_3626	1	436	0.278261	0.285714	0.271186	0
unique_grp_3630	1	284	0.0608696	0.0714286	0.0508475	0
unique_grp_3632	1	436	0.0956522	0.0892857	0.101695	0
unique_grp_3634	2	1373	0.365217	0.392857	0.338983	0
unique_grp_3641	1	300	0.486957	0.535714	0.440678	0
unique_grp_3648	27	27518	0.00869565	0	0.0169492	0
unique_grp_3650	3	5354	0.0521739	0.0178571	0.0847458	0
unique_grp_3659	2	1831	0.304348	0.196429	0.40678	0
unique_grp_3660	1	266	0.313043	0.196429	0.423729	0
unique_grp_3662	1	596	0.278261	0.178571	0.372881	0
unique_grp_3663	1	992	0.0956522	0.0357143	0.152542	0
unique_grp_3664	1	4904	0.0173913	0	0.0338983	0
unique_grp_3665	12	9044	0.182609	0.0714286	0.288136	0
unique_grp_3666	3	952	0.191304	0.0714286	0.305085	0
unique_grp_3668	19	38371	0.00869565	0.0178571	0	0
unique_grp_3672	2	211	0.191304	0.0714286	0.305085	0
unique_grp_3673	1	360	0.2	0.0714286	0.322034	0
unique_grp_3675	33	121648	0.00869565	0.0178571	0	0
unique_grp_3676	4	5992	0.0173913	0.0357143	0	0
unique_grp_3693	30	33315	0.00869565	0	0.0169492	0
unique_grp_3697	1	379	0.0434783	0.0178571	0.0677966	0
unique_grp_3698	3	1058	0.0869565	0.0178571	0.152542	0
unique_grp_3699	3	773	0.0956522	0.0178571	0.169492	0
unique_grp_3700	1	482	0.104348	0.0178571	0.186441	0
unique_grp_3701	1	270	0.0608696	0.0178571	0.101695	0
unique_grp_3705	1	308	0.0347826	0	0.0677966	0
unique_grp_3707	1	232	0.026087	0	0.0508475	0
unique_grp_3711	1	240	0.0173913	0	0.0338983	0
unique_grp_3712	1	213	0.0173913	0	0.0338983	0
unique_grp_3713	1	937	0.026087	0	0.0508475	0
unique_grp_3714	1	1140	0.0173913	0	0.0338983	0
unique_grp_3715	1	260	0.0347826	0	0.0677966	0
unique_grp_3717	2	698	0.0608696	0	0.118644	0
unique_grp_3718	5	1847	0.0695652	0	0.135593	0
unique_grp_3719	2	1029	0.0782609	0	0.152542	0
unique_grp_3721	1	603	0.0608696	0	0.118644	0
unique_grp_3723	1	302	0.0695652	0	0.135593	0
unique_grp_3724	1	510	0.0695652	0	0.135593	0
unique_grp_3726	1	434	0.0869565	0	0.169492	0
unique_grp_3727	1	373	0.0782609	0	0.152542	0
unique_grp_3729	1	259	0.0521739	0	0.101695	0
unique_grp_3731	8	14002	0.00869565	0	0.0169492	0
unique_grp_3734	1	5214	0.0434783	0	0.0847458	0
unique_grp_3737	1	1404	0.130435	0.142857	0.118644	0
unique_grp_3740	3	2592	0.0434783	0.0178571	0.0677966	0
unique_grp_3742	1	1127	0.0608696	0.0535714	0.0677966	0
unique_grp_3744	1	10075	0.0608696	0.0535714	0.0677966	0
unique_grp_3745	1	471	0.0434783	0.0357143	0.0508475	0
unique_grp_3746	1	751	0.0521739	0.0357143	0.0677966	0
unique_grp_3748	6	7367	0.0434783	0.0178571	0.0677966	0
unique_grp_3749	1	9991	0.0608696	0.0357143	0.0847458	0
unique_grp_3750	9	28424	0.0608696	0	0.118644	0
unique_grp_3751	5	1850	0.0695652	0	0.135593	0
unique_grp_3752	14	31867	0.00869565	0.0178571	0	0
unique_grp_3753	3	12492	0.0173913	0.0178571	0.0169492	0
unique_grp_3758	1	10061	0.0608696	0.107143	0.0169492	0
unique_grp_3759	2	30339	0.0173913	0.0357143	0	0
unique_grp_3760	18	20436	0.026087	0.0178571	0.0338983	0
unique_grp_3761	2	615	0.0521739	0.0714286	0.0338983	0
unique_grp_3762	6	14939	0.0347826	0.0535714	0.0169492	0
unique_grp_3763	2	1761	0.0434783	0.0535714	0.0338983	0
unique_grp_3764	1	921	0.104348	0.0714286	0.135593	0
unique_grp_3767	1	314	0.0521739	0.0535714	0.0508475	0
unique_grp_3768	6	7747	0.026087	0.0357143	0.0169492	0
unique_grp_3770	1	417	0.0434783	0.0357143	0.0508475	0
unique_grp_3772	1	1554	0.0869565	0.107143	0.0677966	0
unique_grp_3773	1	474	0.113043	0.160714	0.0677966	0
unique_grp_3774	3	4473	0.0956522	0.125	0.0677966	0
unique_grp_3776	2	581	0.0869565	0.125	0.0508475	0
unique_grp_3780	1	524	0.0434783	0.0535714	0.0338983	0
unique_grp_3782	1	330	0.0869565	0.125	0.0508475	0
unique_grp_3786	1	1923	0.121739	0.160714	0.0847458	0
unique_grp_3788	1	1572	0.0521739	0.0535714	0.0508475	0
unique_grp_3791	30	106581	0.0173913	0	0.0338983	0
unique_grp_3792	1	330	0.0608696	0.0535714	0.0677966	0
unique_grp_3795	2	3299	0.0869565	0.0357143	0.135593	0
unique_grp_3800	1	1437	0.0347826	0.0535714	0.0169492	0
unique_grp_3802	15	8204	0.00869565	0.0178571	0	0
unique_grp_3803	2	14304	0.0173913	0.0357143	0	0
unique_grp_3804	2	704	0.0173913	0.0357143	0	0
unique_grp_3805	2	989	0.026087	0.0535714	0	0
unique_grp_3807	1	3671	0.0521739	0.0714286	0.0338983	0
unique_grp_3809	1	672	0.930435	0.910714	0.949153	0
unique_grp_3814	1	1133	0.0608696	0.0892857	0.0338983	0
unique_grp_3815	1	603	0.0521739	0.0714286	0.0338983	0
unique_grp_3831	12	27439	0.00869565	0.0178571	0	0
unique_grp_3832	1	1059	0.0173913	0.0178571	0.0169492	0
unique_grp_3834	1	834	0.0347826	0.0357143	0.0338983	0
unique_grp_3835	1	1192	0.0434783	0.0357143	0.0508475	0
unique_grp_3837	1	298	0.0347826	0.0178571	0.0508475	0
unique_grp_3839	1	411	0.0347826	0.0535714	0.0169492	0
unique_grp_3841	3	1583	0.026087	0.0535714	0	0
unique_grp_3842	4	30391	0.0173913	0	0.0338983	0
unique_grp_3843	1	208	0.104348	0.160714	0.0508475	0
unique_grp_3846	2	2365	0.0347826	0.0535714	0.0169492	0
unique_grp_3850	1	354	0.278261	0.196429	0.355932	0
unique_grp_3864	2	393	0.495652	0.517857	0.474576	0
unique_grp_3866	2	8511	0.513043	0.553571	0.474576	0
unique_grp_3868	3	2660	0.0173913	0.0178571	0.0169492	0
unique_grp_3881	3	17617	0.0695652	0.0178571	0.118644	0
unique_grp_3882	1	1763	0.0782609	0.0178571	0.135593	0
unique_grp_3883	1	380	0.0869565	0.0357143	0.135593	0
unique_grp_3885	4	12675	0.00869565	0	0.0169492	0
unique_grp_3887	2	315	0.0173913	0.0178571	0.0169492	0
unique_grp_3888	30	106468	0.00869565	0	0.0169492	0
unique_grp_3889	1	416	0.0173913	0	0.0338983	0
unique_grp_3890	5	14884	0.0173913	0.0178571	0.0169492	0
unique_grp_3893	4	3243	0.026087	0.0178571	0.0338983	0
unique_grp_3895	1	407	0.0434783	0.0357143	0.0508475	0
unique_grp_3897	1	2966	0.0782609	0.0714286	0.0847458	0
unique_grp_3901	1	1814	0.0173913	0	0.0338983	0
unique_grp_3903	1	3984	0.0434783	0.0178571	0.0677966	0
unique_grp_3906	1	354	0.026087	0.0535714	0	0
unique_grp_3907	17	68321	0.00869565	0.0178571	0	0
unique_grp_3908	3	16168	0.0173913	0.0178571	0.0169492	0
unique_grp_3909	9	19067	0.104348	0.0714286	0.135593	0
unique_grp_3910	6	2338	0.113043	0.0714286	0.152542	0
unique_grp_3912	27	85403	0.00869565	0.0178571	0	0
unique_grp_3913	1	1475	0.0173913	0.0178571	0.0169492	0
unique_grp_3915	3	2547	0.113043	0.0714286	0.152542	0
unique_grp_3916	2	17813	0.0521739	0.0178571	0.0847458	0
unique_grp_3918	1	6698	0.156522	0.0714286	0.237288	0
unique_grp_3919	2	16851	0.0434783	0.0535714	0.0338983	0
unique_grp_3920	13	8166	0.104348	0.0357143	0.169492	0
unique_grp_3921	11	15118	0.0956522	0.0357143	0.152542	0
unique_grp_3927	1	476	0.182609	0.232143	0.135593	0
unique_grp_3929	2	575	0.13913	0.160714	0.118644	0
unique_grp_3932	5	11890	0.0173913	0.0178571	0.0169492	0
unique_grp_3933	4	12492	0.0608696	0.0357143	0.0847458	0
unique_grp_3935	1	879	0.0869565	0.0357143	0.135593	0
unique_grp_3937	2	1449	0.026087	0.0178571	0.0338983	0
unique_grp_3938	2	525	0.0695652	0.0357143	0.101695	0
unique_grp_3940	1	792	0.121739	0.125	0.118644	0
unique_grp_3944	1	1964	0.0782609	0.0535714	0.101695	0
unique_grp_3947	1	421	0.0347826	0.0178571	0.0508475	0
unique_grp_3948	1	479	0.0521739	0.0535714	0.0508475	0
unique_grp_3949	3	14414	0.0434783	0.0357143	0.0508475	0
unique_grp_3951	3	6530	0.0434783	0.0714286	0.0169492	0
unique_grp_3954	6	26974	0.217391	0.214286	0.220339	0
unique_grp_3958	4	2706	0.782609	0.875	0.694915	0
unique_grp_3960	2	510	0.791304	0.892857	0.694915	0
unique_grp_3966	1	221	0.026087	0.0357143	0.0169492	0
unique_grp_3967	5	4730	0.0173913	0.0357143	0	0
unique_grp_3968	2	11000	0.026087	0.0535714	0	0
unique_grp_3969	2	3627	0.0434783	0.0892857	0	0
unique_grp_3970	1	1612	0.121739	0.107143	0.135593	0
unique_grp_3972	1	730	0.104348	0.0714286	0.135593	0
unique_grp_3973	1	782	0.026087	0.0535714	0	0
unique_grp_3975	28	30739	0.00869565	0	0.0169492	0
unique_grp_3976	3	2382	0.0173913	0.0178571	0.0169492	0
unique_grp_3977	1	2971	0.026087	0.0178571	0.0338983	0
unique_grp_3978	1	8612	0.0173913	0.0178571	0.0169492	0
unique_grp_3982	1	1627	0.226087	0.321429	0.135593	0
unique_grp_3986	1	240	0.678261	0.75	0.610169	0
unique_grp_3987	1	2164	0.669565	0.75	0.59322	0
unique_grp_3992	9	15484	0.521739	0.535714	0.508475	0
unique_grp_3993	8	1976	0.530435	0.535714	0.525424	0
unique_grp_3995	1	384	0.53913	0.535714	0.542373	0
unique_grp_3996	1	220	0.652174	0.607143	0.694915	0
unique_grp_3999	1	5062	0.0608696	0.0892857	0.0338983	0
unique_grp_4000	2	4940	0.0347826	0.0535714	0.0169492	0
unique_grp_4001	1	245	0.026087	0.0357143	0.0169492	0
unique_grp_4007	2	1475	0.0521739	0.0535714	0.0508475	0
unique_grp_4008	1	1222	0.0695652	0.0714286	0.0677966	0
unique_grp_4015	2	487	0.434783	0.482143	0.389831	0
unique_grp_4016	2	646	0.426087	0.464286	0.389831	0
unique_grp_4021	1	257	0.417391	0.446429	0.389831	0
unique_grp_4023	1	698	0.434783	0.482143	0.389831	0
unique_grp_4024	1	334	0.443478	0.5	0.389831	0
unique_grp_4028	4	20919	0.0608696	0.0892857	0.0338983	0
unique_grp_4031	1	719	0.0347826	0.0714286	0	0
unique_grp_4032	4	6064	0.0434783	0.0357143	0.0508475	0
unique_grp_4034	7	23043	0.026087	0.0178571	0.0338983	0
unique_grp_4036	1	8204	0.113043	0.160714	0.0677966	0
unique_grp_4037	2	1845	0.104348	0.142857	0.0677966	0
unique_grp_4038	1	497	0.113043	0.142857	0.0847458	0
unique_grp_4041	2	1754	0.0608696	0.0178571	0.101695	0
unique_grp_4042	1	729	0.0695652	0.0178571	0.118644	0
unique_grp_4044	1	802	0.0347826	0.0178571	0.0508475	0
unique_grp_4045	3	19092	0.0173913	0	0.0338983	0
unique_grp_4046	12	33800	0.00869565	0	0.0169492	0
unique_grp_4048	7	40226	0.00869565	0	0.0169492	0
unique_grp_4055	1	763	0.434783	0.410714	0.457627	0
unique_grp_4056	1	477	0.443478	0.428571	0.457627	0
unique_grp_4060	4	11139	0.626087	0.625	0.627119	0
unique_grp_4061	3	4448	0.617391	0.625	0.610169	0
unique_grp_4063	1	5565	0.243478	0.196429	0.288136	0
unique_grp_4067	1	237	0.86087	0.821429	0.898305	0
unique_grp_4068	1	21320	0.026087	0.0178571	0.0338983	0
unique_grp_4069	14	21808	0.0608696	0	0.118644	0
unique_grp_4070	12	5540	0.0695652	0	0.135593	0
unique_grp_4071	6	4143	0.0608696	0.0535714	0.0677966	0
unique_grp_4072	2	246	0.0695652	0.0535714	0.0847458	0
unique_grp_4073	5	7671	0.0521739	0.0357143	0.0677966	0
unique_grp_4074	16	33419	0.00869565	0	0.0169492	0
unique_grp_4075	2	677	0.0173913	0.0178571	0.0169492	0
unique_grp_4076	1	776	0.0347826	0.0535714	0.0169492	0
unique_grp_4078	1	334	0.0347826	0.0178571	0.0508475	0
unique_grp_4079	1	250	0.0521739	0.0357143	0.0677966	0
unique_grp_4080	1	332	0.0347826	0.0357143	0.0338983	0
unique_grp_4081	1	255	0.0173913	0.0178571	0.0169492	0
unique_grp_4082	1	5690	0.0173913	0	0.0338983	0
unique_grp_4083	1	3251	0.0347826	0.0714286	0	0
unique_grp_4084	6	9289	0.0173913	0.0357143	0	0
unique_grp_4085	1	4541	0.0347826	0.0714286	0	0
unique_grp_4088	17	52234	0.00869565	0	0.0169492	0
unique_grp_4089	3	1510	0.0521739	0	0.101695	0
unique_grp_4090	2	424	0.0608696	0	0.118644	0
unique_grp_4091	1	392	0.0695652	0	0.135593	0
unique_grp_4093	2	365	0.026087	0	0.0508475	0
unique_grp_4094	4	426	0.0173913	0	0.0338983	0
unique_grp_4095	1	368	0.0347826	0	0.0677966	0
unique_grp_4096	3	370	0.0434783	0	0.0847458	0
unique_grp_4098	1	279	0.0521739	0	0.101695	0
unique_grp_4100	1	269	0.0347826	0.0178571	0.0508475	0
unique_grp_4101	1	688	0.0173913	0	0.0338983	0
unique_grp_4102	1	201	0.0347826	0	0.0677966	0
unique_grp_4105	2	248	0.0608696	0	0.118644	0
unique_grp_4106	1	271	0.0695652	0	0.135593	0
unique_grp_4107	1	281	0.0782609	0	0.152542	0
unique_grp_4108	1	293	0.0695652	0	0.135593	0
unique_grp_4111	1	459	0.0608696	0	0.118644	0
unique_grp_4112	1	210	0.0347826	0	0.0677966	0
unique_grp_4114	1	736	0.0521739	0.0714286	0.0338983	0
unique_grp_4118	19	17735	0.00869565	0.0178571	0	0
unique_grp_4119	2	14493	0.0347826	0.0714286	0	0
unique_grp_4123	1	474	0.0173913	0.0357143	0	0
unique_grp_4124	3	14621	0.0173913	0.0178571	0.0169492	0
unique_grp_4126	1	275	0.330435	0.25	0.40678	0
unique_grp_4129	2	13962	0.0173913	0.0178571	0.0169492	0
unique_grp_4130	2	19700	0.226087	0.25	0.20339	0
unique_grp_4131	5	13371	0.0521739	0.0714286	0.0338983	0
unique_grp_4133	10	31617	0.00869565	0.0178571	0	0
unique_grp_4134	5	2233	0.0173913	0.0357143	0	0
unique_grp_4135	2	2304	0.0521739	0.0535714	0.0508475	0
unique_grp_4136	8	24128	0.026087	0.0178571	0.0338983	0
unique_grp_4137	1	219	0.0521739	0.0714286	0.0338983	0
unique_grp_4144	1	1187	0.13913	0.0892857	0.186441	0
unique_grp_4148	3	2637	0.0782609	0.0535714	0.101695	0
unique_grp_4155	1	312	0.0347826	0	0.0677966	0
unique_grp_4156	4	8001	0.026087	0.0357143	0.0169492	0
unique_grp_4158	2	3622	0.113043	0.107143	0.118644	0
unique_grp_4161	16	52599	0.0173913	0.0178571	0.0169492	0
unique_grp_4167	1	607	0.478261	0.410714	0.542373	0
unique_grp_4169	1	531	0.356522	0.375	0.338983	0
unique_grp_4177	3	2754	0.782609	0.839286	0.728814	0
unique_grp_4178	2	428	0.791304	0.839286	0.745763	0
unique_grp_4184	1	474	0.0869565	0.107143	0.0677966	0
unique_grp_4191	1	684	0.556522	0.625	0.491525	0
unique_grp_4201	1	847	0.0434783	0.0714286	0.0169492	0
unique_grp_4215	1	521	0.0434783	0.0892857	0	0
unique_grp_4236	1	389	0.356522	0.464286	0.254237	0
unique_grp_4257	1	653	0.121739	0.125	0.118644	0
unique_grp_4260	3	989	0.704348	0.642857	0.762712	0
unique_grp_4262	3	509	0.66087	0.607143	0.711864	0
unique_grp_4263	3	402	0.747826	0.75	0.745763	0
unique_grp_4266	2	262	0.669565	0.571429	0.762712	0
unique_grp_4273	1	220	0.243478	0.232143	0.254237	0
unique_grp_4274	1	276	0.234783	0.214286	0.254237	0
unique_grp_4310	1	430	0.4	0.303571	0.491525	0
unique_grp_4317	1	412	0.121739	0.0714286	0.169492	0
unique_grp_4347	1	240	0.426087	0.446429	0.40678	0
unique_grp_4380	1	490	0.243478	0.339286	0.152542	0
unique_grp_4382	1	212	0.104348	0.142857	0.0677966	0
unique_grp_4390	1	755	0.243478	0.267857	0.220339	0
unique_grp_4402	2	554	0.704348	0.732143	0.677966	0
unique_grp_4404	2	19104	0.026087	0.0535714	0	0
unique_grp_4412	4	24207	0.0695652	0.107143	0.0338983	0
unique_grp_4414	1	420	0.217391	0.285714	0.152542	0
unique_grp_4415	2	6189	0.104348	0.107143	0.101695	0
unique_grp_4416	1	6660	0.0782609	0.0892857	0.0677966	0
unique_grp_4418	1	3670	0.0434783	0.0535714	0.0338983	0
unique_grp_4433	1	1812	0.313043	0.285714	0.338983	0
unique_grp_4435	1	218	0.452174	0.392857	0.508475	0
unique_grp_4440	1	6827	0.286957	0.303571	0.271186	0
unique_grp_4445	2	626	0.0347826	0.0714286	0	0
unique_grp_4446	1	1473	0.0173913	0.0178571	0.0169492	0
unique_grp_4447	4	6079	0.130435	0.142857	0.118644	0
unique_grp_4448	1	535	0.13913	0.142857	0.135593	0
unique_grp_4449	2	408	0.113043	0.107143	0.118644	0
unique_grp_4455	2	3250	0.13913	0.142857	0.135593	0
unique_grp_4457	2	1186	0.104348	0.0892857	0.118644	0
unique_grp_4463	2	1262	0.182609	0.160714	0.20339	0
unique_grp_4465	1	593	0.173913	0.160714	0.186441	0
unique_grp_4467	1	279	0.113043	0.125	0.101695	0
unique_grp_4469	1	388	0.0782609	0.0714286	0.0847458	0
unique_grp_4470	1	10553	0.0434783	0.0714286	0.0169492	0
unique_grp_4472	3	10303	0.026087	0.0357143	0.0169492	0
unique_grp_4473	4	10369	0.0695652	0.0892857	0.0508475	0
unique_grp_4475	1	234	0.0869565	0.107143	0.0677966	0
unique_grp_4476	4	5881	0.0782609	0.0892857	0.0677966	0
unique_grp_4477	1	580	0.0608696	0.0714286	0.0508475	0
unique_grp_4478	1	223	0.0434783	0.0535714	0.0338983	0
unique_grp_4486	2	16577	0.226087	0.375	0.0847458	0
unique_grp_4493	2	11767	0.113043	0.107143	0.118644	0
unique_grp_4495	1	4481	0.156522	0.142857	0.169492	0
unique_grp_4497	39	96612	0.0173913	0.0357143	0	0
unique_grp_4499	3	2930	0.356522	0.5	0.220339	0
unique_grp_4510	3	7950	0.0434783	0.0714286	0.0169492	0
unique_grp_4511	20	57770	0.00869565	0.0178571	0	0
unique_grp_4512	1	15696	0.026087	0.0178571	0.0338983	0
unique_grp_4521	1	444	0.408696	0.285714	0.525424	0
unique_grp_4524	1	258	0.4	0.285714	0.508475	0
unique_grp_4525	1	308	0.408696	0.285714	0.525424	0
unique_grp_4526	1	593	0.33913	0.232143	0.440678	0
unique_grp_4527	1	216	0.321739	0.214286	0.423729	0
unique_grp_4528	1	515	0.330435	0.214286	0.440678	0
unique_grp_4542	2	302	0.0347826	0.0178571	0.0508475	0
unique_grp_4543	1	11503	0.0173913	0.0178571	0.0169492	0
unique_grp_4546	2	1359	0.121739	0.0714286	0.169492	0
unique_grp_4548	2	5984	0.0521739	0.0178571	0.0847458	0
unique_grp_4549	1	2464	0.0347826	0.0178571	0.0508475	0
unique_grp_4550	1	547	0.0782609	0.0357143	0.118644	0
unique_grp_4551	2	2379	0.0869565	0.0357143	0.135593	0
unique_grp_4552	1	206	0.0956522	0.0535714	0.135593	0
unique_grp_4553	1	2143	0.104348	0.0714286	0.135593	0
unique_grp_4558	1	222	0.104348	0.0535714	0.152542	0
unique_grp_4562	2	14603	0.704348	0.767857	0.644068	0
unique_grp_4563	1	907	0.678261	0.732143	0.627119	0
unique_grp_4565	6	25394	0.0347826	0.0714286	0	0
unique_grp_4566	12	26983	0.00869565	0.0178571	0	0
unique_grp_4567	1	980	0.0173913	0.0178571	0.0169492	0
unique_grp_4569	1	351	0.0695652	0.0892857	0.0508475	0
unique_grp_4573	24	48093	0.00869565	0.0178571	0	0
unique_grp_4574	2	4726	0.0173913	0.0357143	0	0
unique_grp_4575	1	287	0.026087	0.0535714	0	0
unique_grp_4576	1	262	0.0347826	0.0535714	0.0169492	0
unique_grp_4579	1	287	0.147826	0.125	0.169492	0
unique_grp_4583	2	3760	0.0434783	0.0178571	0.0677966	0
unique_grp_4584	20	35343	0.026087	0	0.0508475	0
unique_grp_4586	2	4279	0.0521739	0.0714286	0.0338983	0
unique_grp_4588	1	10610	0.026087	0.0178571	0.0338983	0
unique_grp_4590	2	17285	0.0521739	0.0535714	0.0508475	0
unique_grp_4591	2	403	0.0608696	0.0714286	0.0508475	0
unique_grp_4593	2	444	0.0782609	0.0357143	0.118644	0
unique_grp_4594	1	265	0.0434783	0.0892857	0	0
unique_grp_4595	1	438	0.182609	0.0535714	0.305085	0
unique_grp_4597	2	6340	0.0521739	0.0357143	0.0677966	0
unique_grp_4598	1	4799	0.0434783	0.0178571	0.0677966	0
unique_grp_4601	2	2191	0.173913	0.0535714	0.288136	0
unique_grp_4602	1	459	0.182609	0.0535714	0.305085	0
unique_grp_4605	4	464	0.0521739	0.0178571	0.0847458	0
unique_grp_4606	2	2378	0.0608696	0.0178571	0.101695	0
unique_grp_4608	2	3034	0.0956522	0.0714286	0.118644	0
unique_grp_4609	2	8812	0.0173913	0.0357143	0	0
unique_grp_4610	1	720	0.0173913	0.0357143	0	0
unique_grp_4613	11	13248	0.13913	0.107143	0.169492	0
unique_grp_4614	8	2356	0.147826	0.107143	0.186441	0
unique_grp_4616	7	28941	0.0434783	0.0535714	0.0338983	0
unique_grp_4617	16	20090	0.00869565	0.0178571	0	0
unique_grp_4618	1	636	0.0173913	0.0357143	0	0
unique_grp_4619	1	14293	0.0434783	0.0357143	0.0508475	0
unique_grp_4620	4	17908	0.0347826	0.0714286	0	0
unique_grp_4621	12	23953	0.00869565	0.0178571	0	0
unique_grp_4622	2	13618	0.0347826	0.0178571	0.0508475	0
unique_grp_4624	1	229	0.0608696	0.0714286	0.0508475	0
unique_grp_4640	1	623	0.0173913	0.0178571	0.0169492	0
unique_grp_4643	2	5469	0.130435	0.107143	0.152542	0
unique_grp_4644	2	2193	0.121739	0.0892857	0.152542	0
unique_grp_4647	3	3581	0.156522	0.125	0.186441	0
unique_grp_4648	1	2181	0.0782609	0.0714286	0.0847458	0
unique_grp_4651	7	13332	0.565217	0.660714	0.474576	0
unique_grp_4652	2	1522	0.573913	0.678571	0.474576	0
unique_grp_4653	4	294	0.573913	0.660714	0.491525	0
unique_grp_4654	2	574	0.582609	0.660714	0.508475	0
unique_grp_4655	3	4634	0.556522	0.660714	0.457627	0
unique_grp_4656	1	840	0.773913	0.785714	0.762712	0
unique_grp_4659	3	10742	0.0347826	0	0.0677966	0
unique_grp_4661	4	8953	0.00869565	0	0.0169492	0
unique_grp_4662	6	7461	0.026087	0	0.0508475	0
unique_grp_4663	1	1380	0.0434783	0.0357143	0.0508475	0
unique_grp_4665	5	6970	0.547826	0.553571	0.542373	0
unique_grp_4666	3	5292	0.53913	0.535714	0.542373	0
unique_grp_4667	1	607	0.530435	0.535714	0.525424	0
unique_grp_4669	1	559	0.452174	0.410714	0.491525	0
unique_grp_4705	1	603	0.173913	0.0892857	0.254237	0
unique_grp_4707	1	236	0.0956522	0.0714286	0.118644	0
unique_grp_4709	2	366	0.0521739	0.0178571	0.0847458	0
unique_grp_4710	1	626	0.0695652	0.0178571	0.118644	0
unique_grp_4711	3	277	0.0173913	0.0178571	0.0169492	0
unique_grp_4713	3	347	0.0347826	0	0.0677966	0
unique_grp_4715	2	2195	0.0956522	0.107143	0.0847458	0
unique_grp_4716	3	8056	0.121739	0.125	0.118644	0
unique_grp_4719	2	15794	0.13913	0.142857	0.135593	0
unique_grp_4720	4	7458	0.0695652	0.0892857	0.0508475	0
unique_grp_4721	3	3320	0.0608696	0.0892857	0.0338983	0
unique_grp_4723	1	2721	0.104348	0.142857	0.0677966	0
unique_grp_4724	3	613	0.0782609	0.0714286	0.0847458	0
unique_grp_4728	4	2211	0.173913	0.107143	0.237288	0
unique_grp_4731	2	765	0.165217	0.0892857	0.237288	0
unique_grp_4732	1	723	0.182609	0.107143	0.254237	0
unique_grp_4736	1	352	0.191304	0.107143	0.271186	0
unique_grp_4739	4	5217	0.0869565	0.0714286	0.101695	0
unique_grp_4740	2	340	0.0782609	0.0535714	0.101695	0
unique_grp_4748	3	749	0.0347826	0	0.0677966	0
unique_grp_4749	22	48911	0.00869565	0.0178571	0	0
unique_grp_4755	1	253	0.382609	0.446429	0.322034	0
unique_grp_4757	2	8677	0.452174	0.464286	0.440678	0
unique_grp_4784	2	3745	0.469565	0.464286	0.474576	0
unique_grp_4793	1	311	0.0173913	0.0178571	0.0169492	0
unique_grp_4796	1	247	0.165217	0.0714286	0.254237	0
unique_grp_4801	1	641	0.2	0.0892857	0.305085	0
unique_grp_4805	1	287	0.0521739	0	0.101695	0
unique_grp_4806	2	459	0.0434783	0	0.0847458	0
unique_grp_4808	1	227	0.026087	0	0.0508475	0
unique_grp_4809	1	223	0.026087	0.0178571	0.0338983	0
unique_grp_4812	4	1525	0.0173913	0	0.0338983	0
unique_grp_4813	1	226	0.0434783	0	0.0847458	0
unique_grp_4814	11	51197	0.00869565	0	0.0169492	0
unique_grp_4816	1	7481	0.0695652	0.0714286	0.0677966	0
unique_grp_4817	1	5249	0.0608696	0.0714286	0.0508475	0
unique_grp_4826	1	2622	0.33913	0.232143	0.440678	0
unique_grp_4884	2	330	0.8	0.678571	0.915254	0
unique_grp_4889	1	275	0.565217	0.375	0.745763	0
unique_grp_4892	1	260	0.426087	0.392857	0.457627	0
unique_grp_4900	1	280	0.730435	0.642857	0.813559	0
unique_grp_4901	3	410	0.721739	0.642857	0.79661	0
unique_grp_4919	1	264	0.617391	0.517857	0.711864	0
unique_grp_4922	1	202	0.678261	0.571429	0.779661	0
unique_grp_4940	1	315	0.704348	0.571429	0.830508	0
unique_grp_4942	7	30488	0.0434783	0.0535714	0.0338983	0
unique_grp_4943	1	266	0.0521739	0.0535714	0.0508475	0
unique_grp_4944	2	12247	0.373913	0.375	0.372881	0
unique_grp_4945	1	237	0.382609	0.375	0.389831	0
unique_grp_4946	2	8045	0.0347826	0.0714286	0	0
unique_grp_4951	1	211	0.0173913	0.0178571	0.0169492	0
unique_grp_4959	2	401	0.026087	0.0357143	0.0169492	0
unique_grp_4960	1	210	0.026087	0.0535714	0	0
unique_grp_4961	19	40101	0.00869565	0	0.0169492	0
unique_grp_4962	3	2344	0.0173913	0	0.0338983	0
unique_grp_4963	1	924	0.0347826	0	0.0677966	0
unique_grp_4964	1	316	0.026087	0	0.0508475	0
unique_grp_4965	4	7709	0.026087	0.0178571	0.0338983	0
unique_grp_4966	27	84653	0.00869565	0.0178571	0	0
unique_grp_4967	2	10893	0.817391	0.839286	0.79661	0
unique_grp_4969	1	948	0.504348	0.428571	0.576271	0
unique_grp_4970	1	349	0.121739	0.107143	0.135593	0
unique_grp_4979	1	217	0.791304	0.839286	0.745763	0
unique_grp_4983	1	256	0.765217	0.821429	0.711864	0
unique_grp_4996	1	969	0.747826	0.821429	0.677966	0
unique_grp_5004	2	3961	0.191304	0.160714	0.220339	0
unique_grp_5009	3	388	0.0608696	0.0714286	0.0508475	0
unique_grp_5010	1	405	0.0695652	0.0714286	0.0677966	0
unique_grp_5011	1	326	0.0695652	0.0714286	0.0677966	0
unique_grp_5012	2	11037	0.0347826	0.0357143	0.0338983	0
unique_grp_5013	1	10760	0.0173913	0.0357143	0	0
unique_grp_5014	1	1121	0.026087	0.0535714	0	0
unique_grp_5015	12	39082	0.00869565	0.0178571	0	0
unique_grp_5018	4	18360	0.0173913	0.0357143	0	0
unique_grp_5020	1	688	0.0434783	0.0892857	0	0
unique_grp_5023	1	317	0.0695652	0.125	0.0169492	0
unique_grp_5028	1	231	0.121739	0.0892857	0.152542	0
unique_grp_5031	2	1260	0.0434783	0.0357143	0.0508475	0
unique_grp_5032	1	963	0.0521739	0.0535714	0.0508475	0
unique_grp_5036	1	896	0.0434783	0.0357143	0.0508475	0
unique_grp_5038	10	10501	0.234783	0.25	0.220339	0
unique_grp_5039	7	4021	0.243478	0.25	0.237288	0
unique_grp_5041	4	18580	0.026087	0.0535714	0	0
unique_grp_5043	2	317	0.0434783	0.0357143	0.0508475	0
unique_grp_5044	1	432	0.0521739	0.0357143	0.0677966	0
unique_grp_5045	1	540	0.026087	0.0178571	0.0338983	0
unique_grp_5046	1	727	0.026087	0.0357143	0.0169492	0
unique_grp_5050	3	5905	0.0521739	0.0535714	0.0508475	0
unique_grp_5052	13	7695	0.0173913	0.0178571	0.0169492	0
unique_grp_5053	1	5384	0.0608696	0.0714286	0.0508475	0
unique_grp_5055	2	1235	0.026087	0.0178571	0.0338983	0
unique_grp_5056	4	15441	0.0173913	0.0178571	0.0169492	0
unique_grp_5060	1	880	0.0434783	0.0178571	0.0677966	0
unique_grp_5070	2	508	0.904348	0.946429	0.864407	0
unique_grp_5085	1	667	0.626087	0.625	0.627119	0
unique_grp_5087	1	219	0.6	0.589286	0.610169	0
unique_grp_5088	2	12103	0.0608696	0	0.118644	0
unique_grp_5089	2	751	0.026087	0	0.0508475	0
unique_grp_5090	1	3754	0.0347826	0.0178571	0.0508475	0
unique_grp_5091	1	6817	0.0347826	0	0.0677966	0
unique_grp_5092	6	2413	0.0173913	0.0178571	0.0169492	0
unique_grp_5094	3	1236	0.0956522	0.107143	0.0847458	0
unique_grp_5096	2	1398	0.0434783	0.0357143	0.0508475	0
unique_grp_5098	2	1527	0.0347826	0.0178571	0.0508475	0
unique_grp_5102	3	2329	0.0869565	0.0892857	0.0847458	0
unique_grp_5103	1	479	0.173913	0.107143	0.237288	0
unique_grp_5104	1	10741	0.0782609	0.0535714	0.101695	0
unique_grp_5105	8	28319	0.208696	0.125	0.288136	0
unique_grp_5107	3	11449	0.0173913	0	0.0338983	0
unique_grp_5108	7	17561	0.00869565	0.0178571	0	0
unique_grp_5112	1	419	0.356522	0.142857	0.559322	0.00573913
unique_grp_5113	1	671	0.347826	0.142857	0.542373	0
unique_grp_5114	2	355	0.026087	0.0178571	0.0338983	0
unique_grp_5115	1	466	0.13913	0.125	0.152542	0
unique_grp_5116	1	1075	0.130435	0.125	0.135593	0
unique_grp_5117	2	2881	0.0869565	0.0357143	0.135593	0
unique_grp_5120	1	627	0.113043	0.0714286	0.152542	0
unique_grp_5121	2	2158	0.121739	0.0892857	0.152542	0
unique_grp_5122	1	456	0.130435	0.0892857	0.169492	0
unique_grp_5124	1	427	0.026087	0.0357143	0.0169492	0
unique_grp_5125	5	21775	0.00869565	0	0.0169492	0
unique_grp_5126	3	1019	0.678261	0.732143	0.627119	0
unique_grp_5128	3	1033	0.478261	0.571429	0.389831	0
unique_grp_5137	1	1339	0.0782609	0.142857	0.0169492	0
unique_grp_5143	1	1302	0.304348	0.375	0.237288	0
unique_grp_5147	1	5427	0.33913	0.267857	0.40678	0
unique_grp_5149	1	341	0.408696	0.392857	0.423729	0
unique_grp_5154	4	11099	0.0347826	0.0357143	0.0338983	0
unique_grp_5155	1	5508	0.0434783	0.0357143	0.0508475	0
unique_grp_5156	1	679	0.0782609	0.0357143	0.118644	0
unique_grp_5157	1	1016	0.104348	0.0357143	0.169492	0
unique_grp_5160	1	1858	0.234783	0.178571	0.288136	0
unique_grp_5163	1	457	0.0695652	0.0357143	0.101695	0
unique_grp_5173	1	310	0.113043	0.0714286	0.152542	0
unique_grp_5174	1	1345	0.0782609	0.0178571	0.135593	0
unique_grp_5177	2	10184	0.026087	0.0357143	0.0169492	0
unique_grp_5178	2	313	0.217391	0.125	0.305085	0
unique_grp_5194	1	241	0.26087	0.339286	0.186441	0
unique_grp_5196	2	8911	0.278261	0.375	0.186441	0
unique_grp_5218	1	602	0.0173913	0.0178571	0.0169492	0
unique_grp_5219	1	437	0.026087	0.0357143	0.0169492	0
unique_grp_5225	4	1399	0.0173913	0.0357143	0	0
unique_grp_5226	2	505	0.026087	0.0535714	0	0
unique_grp_5227	1	699	0.026087	0.0535714	0	0
unique_grp_5229	1	213	0.0347826	0.0714286	0	0
unique_grp_5230	16	17607	0.0347826	0.0178571	0.0508475	0
unique_grp_5231	1	9561	0.026087	0	0.0508475	0
unique_grp_5232	1	6082	0.0173913	0.0357143	0	0
unique_grp_5233	1	207	0.0347826	0.0535714	0.0169492	0
unique_grp_5235	1	927	0.0434783	0	0.0847458	0
unique_grp_5237	3	1438	0.252174	0.125	0.372881	0
unique_grp_5239	1	550	0.26087	0.125	0.389831	0
unique_grp_5240	4	5138	0.286957	0.196429	0.372881	0
unique_grp_5241	4	2049	0.295652	0.196429	0.389831	0
unique_grp_5247	2	4211	0.0347826	0.0178571	0.0508475	0
unique_grp_5248	2	6299	0.0434783	0.0178571	0.0677966	0
unique_grp_5249	1	10659	0.0434783	0.0357143	0.0508475	0
unique_grp_5250	5	16008	0.0173913	0.0178571	0.0169492	0
unique_grp_5251	13	10416	0.00869565	0	0.0169492	0
unique_grp_5260	3	8929	0.0956522	0.0892857	0.101695	0
unique_grp_5261	1	1423	0.0869565	0.0892857	0.0847458	0
unique_grp_5264	3	2420	0.0695652	0.0357143	0.101695	0
unique_grp_5265	1	4540	0.0869565	0.0714286	0.101695	0
unique_grp_5269	1	1155	0.173913	0.160714	0.186441	0
unique_grp_5272	1	599	0.208696	0.214286	0.20339	0
unique_grp_5274	1	1714	0.191304	0.178571	0.20339	0
unique_grp_5281	1	1440	0.026087	0.0178571	0.0338983	0
unique_grp_5287	1	216	0.0173913	0.0357143	0	0
unique_grp_5293	1	290	0.13913	0.142857	0.135593	0
unique_grp_5297	1	550	0.0608696	0.0714286	0.0508475	0
unique_grp_5299	13	39470	0.00869565	0.0178571	0	0
unique_grp_5300	2	616	0.0173913	0.0357143	0	0
unique_grp_5301	1	254	0.0521739	0.107143	0	0
unique_grp_5303	2	1319	0.026087	0.0535714	0	0
unique_grp_5305	1	469	0.0695652	0.0714286	0.0677966	0
unique_grp_5312	1	503	0.147826	0.196429	0.101695	0
unique_grp_5313	1	10068	0.0521739	0.0892857	0.0169492	0
unique_grp_5314	1	10015	0.156522	0.214286	0.101695	0
unique_grp_5315	9	22727	0.00869565	0	0.0169492	0
unique_grp_5322	2	9390	0.0173913	0.0178571	0.0169492	0
unique_grp_5323	1	464	0.0347826	0.0357143	0.0338983	0
unique_grp_5324	2	1395	0.0521739	0	0.101695	0
unique_grp_5325	1	549	0.0608696	0	0.118644	0
unique_grp_5326	4	6978	0.0869565	0.0357143	0.135593	0
unique_grp_5327	1	281	0.0956522	0.0357143	0.152542	0
unique_grp_5328	2	594	0.0956522	0.0357143	0.152542	0
unique_grp_5329	4	3574	0.026087	0.0357143	0.0169492	0
unique_grp_5330	1	441	0.0347826	0.0535714	0.0169492	0
unique_grp_5331	1	220	0.0173913	0.0357143	0	0
unique_grp_5332	1	245	0.0347826	0.0357143	0.0338983	0
unique_grp_5333	4	16458	0.0608696	0.0892857	0.0338983	0
unique_grp_5334	1	3738	0.0608696	0.0535714	0.0677966	0
unique_grp_5337	1	2444	0.686957	0.607143	0.762712	0
unique_grp_5338	3	2106	0.695652	0.625	0.762712	0
unique_grp_5339	1	221	0.686957	0.625	0.745763	0
unique_grp_5341	1	1178	0.66087	0.553571	0.762712	0
unique_grp_5342	2	13190	0.0434783	0.0357143	0.0508475	0
unique_grp_5343	1	9683	0.0173913	0.0178571	0.0169492	0
unique_grp_5344	1	6391	0.026087	0.0357143	0.0169492	0
unique_grp_5345	4	3393	0.0173913	0.0178571	0.0169492	0
unique_grp_5347	1	250	0.0695652	0.0535714	0.0847458	0
unique_grp_5348	2	526	0.13913	0.0178571	0.254237	0
unique_grp_5349	2	8900	0.130435	0.0178571	0.237288	0
unique_grp_5350	2	2265	0.0608696	0.0357143	0.0847458	0
unique_grp_5351	3	3089	0.0695652	0.0357143	0.101695	0
unique_grp_5353	2	1758	0.113043	0.0714286	0.152542	0
unique_grp_5354	1	2063	0.104348	0.0714286	0.135593	0
unique_grp_5360	2	5962	0.0173913	0.0357143	0	0
unique_grp_5361	2	1777	0.0173913	0.0357143	0	0
unique_grp_5362	1	209	0.026087	0.0535714	0	0
unique_grp_5363	10	11604	0.0782609	0.0178571	0.135593	0
unique_grp_5364	6	2501	0.0869565	0.0178571	0.152542	0
unique_grp_5365	1	242	0.0956522	0.0535714	0.135593	0
unique_grp_5366	3	4303	0.0173913	0.0357143	0	0
unique_grp_5371	12	31942	0.00869565	0.0178571	0	0
unique_grp_5372	5	3724	0.0347826	0.0178571	0.0508475	0
unique_grp_5373	1	960	0.0434783	0.0357143	0.0508475	0
unique_grp_5374	3	5949	0.026087	0.0178571	0.0338983	0
unique_grp_5378	1	8414	0.0608696	0.0535714	0.0677966	0
unique_grp_5381	1	1144	0.0869565	0.0714286	0.101695	0
unique_grp_5383	2	7784	0.0869565	0.0714286	0.101695	0
unique_grp_5384	2	301	0.0782609	0.0535714	0.101695	0
unique_grp_5386	1	2438	0.6	0.625	0.576271	0
unique_grp_5389	1	720	0.026087	0.0357143	0.0169492	0
unique_grp_5391	1	641	0.0521739	0.0714286	0.0338983	0
unique_grp_5395	2	969	0.104348	0.125	0.0847458	0
unique_grp_5398	1	869	0.0347826	0.0535714	0.0169492	0
unique_grp_5402	5	2804	0.173913	0.107143	0.237288	0
unique_grp_5403	1	921	0.0521739	0.0535714	0.0508475	0
unique_grp_5404	1	7833	0.026087	0.0178571	0.0338983	0
unique_grp_5431	3	5953	0.121739	0.178571	0.0677966	0
unique_grp_5435	3	517	0.0347826	0.0535714	0.0169492	0
unique_grp_5440	1	2053	0.104348	0.142857	0.0677966	0
unique_grp_5442	3	11031	0.0347826	0	0.0677966	0
unique_grp_5444	1	764	0.0521739	0.0178571	0.0847458	0
unique_grp_5446	1	380	0.0608696	0.0535714	0.0677966	0
unique_grp_5448	1	4174	0.026087	0.0535714	0	0
unique_grp_5451	1	401	0.0173913	0.0357143	0	0
unique_grp_5454	1	1080	0.0521739	0.0178571	0.0847458	0
unique_grp_5456	1	300	0.0434783	0.0178571	0.0677966	0
unique_grp_5461	1	238	0.0434783	0.0714286	0.0169492	0
unique_grp_5466	1	2662	0.0434783	0.0714286	0.0169492	0
unique_grp_5470	2	1058	0.026087	0.0357143	0.0169492	0
unique_grp_5473	1	509	0.156522	0.196429	0.118644	0
unique_grp_5475	1	938	0.0347826	0.0535714	0.0169492	0
unique_grp_5477	1	385	0.0695652	0.0535714	0.0847458	0
unique_grp_5486	1	660	0.026087	0.0357143	0.0169492	0
unique_grp_5488	16	28516	0.00869565	0	0.0169492	0
unique_grp_5494	2	395	0.86087	0.892857	0.830508	0
unique_grp_5495	1	466	0.869565	0.892857	0.847458	0
unique_grp_5497	1	7960	0.0434783	0.0535714	0.0338983	0
unique_grp_5499	8	22087	0.00869565	0	0.0169492	0
unique_grp_5500	1	3893	0.026087	0.0178571	0.0338983	0
unique_grp_5501	2	582	0.026087	0.0535714	0	0
unique_grp_5504	1	443	0.147826	0.0892857	0.20339	0
unique_grp_5506	1	1119	0.313043	0.160714	0.457627	0
unique_grp_5509	2	6356	0.0434783	0.0892857	0	0
unique_grp_5510	1	1114	0.0173913	0.0357143	0	0
unique_grp_5511	1	339	0.0434783	0.0357143	0.0508475	0
unique_grp_5513	1	595	0.113043	0.0535714	0.169492	0
unique_grp_5514	3	5522	0.0956522	0.0357143	0.152542	0
unique_grp_5515	2	299	0.104348	0.0357143	0.169492	0
unique_grp_5517	1	261	0.104348	0.0357143	0.169492	0
unique_grp_5518	1	268	0.0782609	0.107143	0.0508475	0
unique_grp_5520	6	9845	0.00869565	0	0.0169492	0
unique_grp_5523	1	249	0.208696	0.232143	0.186441	0
unique_grp_5532	1	251	0.234783	0.160714	0.305085	0
unique_grp_5535	1	234	0.0782609	0.0714286	0.0847458	0
unique_grp_5538	13	14922	0.00869565	0.0178571	0	0
unique_grp_5539	1	769	0.0347826	0.0535714	0.0169492	0
unique_grp_5540	1	324	0.0347826	0	0.0677966	0
unique_grp_5541	1	862	0.0347826	0.0178571	0.0508475	0
unique_grp_5544	1	449	0.0521739	0.0357143	0.0677966	0
unique_grp_5555	1	328	0.121739	0.0714286	0.169492	0
unique_grp_5562	1	284	0.0173913	0.0178571	0.0169492	0
unique_grp_5563	2	2780	0.0695652	0.0357143	0.101695	0
unique_grp_5567	1	242	0.0782609	0.0892857	0.0677966	0
unique_grp_5573	2	2811	0.0869565	0.0714286	0.101695	0
unique_grp_5574	2	4219	0.0782609	0.0535714	0.101695	0
unique_grp_5575	1	492	0.182609	0.125	0.237288	0
unique_grp_5576	1	211	0.173913	0.107143	0.237288	0
unique_grp_5577	8	10409	0.0608696	0.0178571	0.101695	0
unique_grp_5580	1	807	0.4	0.142857	0.644068	0.00469565
unique_grp_5581	2	1804	0.408696	0.160714	0.644068	0.00486957
unique_grp_5582	1	433	0.417391	0.160714	0.661017	0.01
unique_grp_5587	3	868	0.356522	0.160714	0.542373	0
unique_grp_5588	2	976	0.347826	0.142857	0.542373	0
unique_grp_5590	1	948	0.33913	0.125	0.542373	0.00565217
unique_grp_5605	2	798	0.417391	0.482143	0.355932	0
unique_grp_5612	1	384	0.686957	0.714286	0.661017	0
unique_grp_5613	1	461	0.678261	0.714286	0.644068	0
unique_grp_5614	1	325	0.686957	0.714286	0.661017	0
unique_grp_5627	3	3008	0.365217	0.321429	0.40678	0
unique_grp_5648	1	234	0.0521739	0.0357143	0.0677966	0
unique_grp_5653	1	926	0.0434783	0	0.0847458	0
unique_grp_5654	1	6638	0.0521739	0.0178571	0.0847458	0
unique_grp_5657	2	7339	0.878261	0.875	0.881356	0
unique_grp_5663	3	645	0.156522	0.25	0.0677966	0
unique_grp_5664	3	6795	0.165217	0.25	0.0847458	0
unique_grp_5668	2	304	0.408696	0.267857	0.542373	0
unique_grp_5671	2	3467	0.547826	0.321429	0.762712	0
unique_grp_5672	2	900	0.53913	0.321429	0.745763	0
unique_grp_5677	1	7424	0.173913	0.178571	0.169492	0
unique_grp_5678	4	2166	0.0782609	0.0357143	0.118644	0
unique_grp_5679	2	1451	0.0347826	0	0.0677966	0
unique_grp_5681	5	7957	0.0869565	0.0357143	0.135593	0
unique_grp_5682	1	458	0.0695652	0.0178571	0.118644	0
unique_grp_5683	2	2703	0.0608696	0.0178571	0.101695	0
unique_grp_5689	2	7047	0.53913	0.5	0.576271	0
unique_grp_5690	1	248	0.547826	0.5	0.59322	0
unique_grp_5691	10	16241	0.00869565	0	0.0169492	0
unique_grp_5694	1	521	0.0521739	0.0714286	0.0338983	0
unique_grp_5696	2	446	0.173913	0.0892857	0.254237	0
unique_grp_5697	3	1340	0.243478	0.125	0.355932	0
unique_grp_5702	1	275	0.252174	0.125	0.372881	0
unique_grp_5705	4	4290	0.00869565	0	0.0169492	0
unique_grp_5719	1	357	0.330435	0.196429	0.457627	0
unique_grp_5729	1	1734	0.217391	0.142857	0.288136	0
unique_grp_5730	1	1046	0.208696	0.125	0.288136	0
unique_grp_5732	1	387	0.226087	0.142857	0.305085	0
unique_grp_5740	4	283	0.0434783	0.0714286	0.0169492	0
unique_grp_5741	2	6777	0.0521739	0.0892857	0.0169492	0
unique_grp_5743	1	7116	0.347826	0.321429	0.372881	0
unique_grp_5744	2	858	0.730435	0.642857	0.813559	0
unique_grp_5746	1	2771	0.0956522	0.0714286	0.118644	0
unique_grp_5747	2	715	0.0869565	0.0714286	0.101695	0
unique_grp_5755	1	229	0.173913	0.214286	0.135593	0
unique_grp_5756	1	440	0.182609	0.214286	0.152542	0
unique_grp_5759	1	480	0.243478	0.25	0.237288	0
unique_grp_5760	1	1477	0.26087	0.25	0.271186	0
unique_grp_5763	1	368	0.208696	0.232143	0.186441	0
unique_grp_5765	3	2610	0.026087	0.0357143	0.0169492	0
unique_grp_5766	1	7020	0.0608696	0.125	0	0
unique_grp_5768	2	7411	0.0434783	0	0.0847458	0
unique_grp_5769	3	5310	0.130435	0.214286	0.0508475	0
unique_grp_5770	1	1725	0.121739	0.196429	0.0508475	0
unique_grp_5771	1	555	0.026087	0.0357143	0.0169492	0
unique_grp_5772	1	6994	0.026087	0.0178571	0.0338983	0
unique_grp_5773	2	7668	0.0869565	0.125	0.0508475	0
unique_grp_5777	3	6331	0.817391	0.875	0.762712	0
unique_grp_5778	1	533	0.826087	0.892857	0.762712	0
unique_grp_5783	1	1819	0.0173913	0.0178571	0.0169492	0
unique_grp_5802	1	385	0.0608696	0.107143	0.0169492	0
unique_grp_5830	1	218	0.13913	0.178571	0.101695	0
unique_grp_5836	1	1771	0.0173913	0.0178571	0.0169492	0
unique_grp_5852	2	1225	0.130435	0.107143	0.152542	0
unique_grp_5853	1	348	0.13913	0.107143	0.169492	0
unique_grp_5857	1	3049	0.104348	0.0714286	0.135593	0
unique_grp_5858	3	2495	0.121739	0.107143	0.135593	0
unique_grp_5862	1	2676	0.0521739	0.0535714	0.0508475	0
unique_grp_5864	1	205	0.2	0.178571	0.220339	0
unique_grp_5870	1	6142	0.0434783	0.0357143	0.0508475	0
unique_grp_5873	1	6786	0.0869565	0.178571	0	0
unique_grp_5874	1	6765	0.0521739	0.107143	0	0
unique_grp_5876	2	6391	0.565217	0.517857	0.610169	0
unique_grp_5890	1	605	0.217391	0.160714	0.271186	0
unique_grp_5891	2	682	0.147826	0.125	0.169492	0
unique_grp_5894	4	1100	0.026087	0.0357143	0.0169492	0
unique_grp_5897	1	266	0.0782609	0.0357143	0.118644	0
unique_grp_5899	1	350	0.0521739	0.0535714	0.0508475	0
unique_grp_5900	2	1737	0.0434783	0.0535714	0.0338983	0
unique_grp_5901	1	228	0.0521739	0.0535714	0.0508475	0
unique_grp_5902	1	863	0.0347826	0.0357143	0.0338983	0
unique_grp_5904	1	6617	0.243478	0.214286	0.271186	0
unique_grp_5908	2	4097	0.0782609	0	0.152542	0
unique_grp_5911	1	2254	0.0434783	0.0357143	0.0508475	0
unique_grp_5912	1	871	0.0434783	0.0178571	0.0677966	0
unique_grp_5914	3	8152	0.0695652	0.0357143	0.101695	0
unique_grp_5915	1	6457	0.278261	0.357143	0.20339	0
unique_grp_5927	1	6458	0.104348	0.0535714	0.152542	0
unique_grp_5935	1	264	0.347826	0.339286	0.355932	0
unique_grp_5955	1	1317	0.0173913	0	0.0338983	0
unique_grp_5956	12	12465	0.00869565	0	0.0169492	0
unique_grp_5957	1	3175	0.0173913	0	0.0338983	0
unique_grp_5958	1	754	0.0347826	0.0357143	0.0338983	0
unique_grp_5966	1	425	0.113043	0.142857	0.0847458	0
unique_grp_5968	4	2773	0.026087	0	0.0508475	0
unique_grp_5969	1	284	0.0434783	0.0178571	0.0677966	0
unique_grp_5974	1	2103	0.217391	0.285714	0.152542	0
unique_grp_5978	4	7586	0.782609	0.785714	0.779661	0
unique_grp_5980	1	205	0.756522	0.75	0.762712	0
unique_grp_5981	1	430	0.773913	0.785714	0.762712	0
unique_grp_5983	1	2221	0.0869565	0.0892857	0.0847458	0
unique_grp_5984	1	2829	0.113043	0.107143	0.118644	0
unique_grp_5987	1	586	0.0695652	0.0357143	0.101695	0
unique_grp_5988	1	425	0.0521739	0.0178571	0.0847458	0
unique_grp_5992	1	614	0.0956522	0.107143	0.0847458	0
unique_grp_5993	1	326	0.0782609	0.0714286	0.0847458	0
unique_grp_5998	1	717	0.113043	0.0892857	0.135593	0
unique_grp_5999	1	406	0.104348	0.0714286	0.135593	0
unique_grp_6000	2	2306	0.113043	0.0892857	0.135593	0
unique_grp_6002	1	1396	0.0695652	0.0535714	0.0847458	0
unique_grp_6009	1	260	0.278261	0.339286	0.220339	0
unique_grp_6014	1	6250	0.0608696	0.0535714	0.0677966	0
unique_grp_6015	2	7796	0.0173913	0.0357143	0	0
unique_grp_6016	1	1336	0.0173913	0.0178571	0.0169492	0
unique_grp_6017	9	24634	0.00869565	0.0178571	0	0
unique_grp_6018	1	1149	0.0347826	0.0535714	0.0169492	0
unique_grp_6019	18	24673	0.0173913	0.0357143	0	0
unique_grp_6021	1	1922	0.765217	0.875	0.661017	0
unique_grp_6022	1	3949	0.547826	0.660714	0.440678	0
unique_grp_6023	1	245	0.556522	0.678571	0.440678	0
unique_grp_6027	1	2300	0.156522	0.0892857	0.220339	0
unique_grp_6028	1	2096	0.147826	0.0892857	0.20339	0
unique_grp_6029	1	809	0.13913	0.0714286	0.20339	0
unique_grp_6031	3	351	0.113043	0.0714286	0.152542	0
unique_grp_6032	1	367	0.121739	0.0714286	0.169492	0
unique_grp_6036	1	1734	0.104348	0.0714286	0.135593	0
unique_grp_6037	2	1446	0.0695652	0.0535714	0.0847458	0
unique_grp_6039	1	4282	0.0521739	0.0357143	0.0677966	0
unique_grp_6040	2	992	0.0521739	0.0892857	0.0169492	0
unique_grp_6042	2	2288	0.173913	0.178571	0.169492	0
unique_grp_6043	1	2985	0.182609	0.178571	0.186441	0
unique_grp_6045	1	796	0.782609	0.678571	0.881356	0
unique_grp_6048	1	680	0.0521739	0.107143	0	0
unique_grp_6051	1	1211	0.0434783	0.0535714	0.0338983	0
unique_grp_6056	1	212	0.182609	0.0892857	0.271186	0
unique_grp_6061	3	629	0.0782609	0.0357143	0.118644	0
unique_grp_6064	1	1959	0.026087	0.0178571	0.0338983	0
unique_grp_6067	1	241	0.0869565	0.0357143	0.135593	0
unique_grp_6068	2	838	0.0956522	0.0535714	0.135593	0
unique_grp_6071	1	311	0.0869565	0.0535714	0.118644	0
unique_grp_6072	1	569	0.13913	0.125	0.152542	0
unique_grp_6073	1	238	0.191304	0.178571	0.20339	0
unique_grp_6074	1	461	0.2	0.196429	0.20339	0
unique_grp_6080	5	9145	0.0434783	0.0178571	0.0677966	0
unique_grp_6083	1	781	0.026087	0.0535714	0	0
unique_grp_6086	1	1228	0.0521739	0.0178571	0.0847458	0
unique_grp_6094	1	475	0.356522	0.303571	0.40678	0
unique_grp_6099	1	336	0.0434783	0.0357143	0.0508475	0
unique_grp_6106	1	208	0.0608696	0.0714286	0.0508475	0
unique_grp_6110	1	5794	0.243478	0.232143	0.254237	0
unique_grp_6116	2	259	0.026087	0.0357143	0.0169492	0
unique_grp_6120	1	3908	0.869565	0.839286	0.898305	0
unique_grp_6125	1	1104	0.0434783	0.0357143	0.0508475	0
unique_grp_6126	2	2305	0.0347826	0.0357143	0.0338983	0
unique_grp_6128	1	531	0.0521739	0.0357143	0.0677966	0
unique_grp_6136	1	422	0.026087	0.0357143	0.0169492	0
unique_grp_6138	2	481	0.0347826	0.0535714	0.0169492	0
unique_grp_6142	1	5485	0.156522	0.107143	0.20339	0
unique_grp_6147	1	570	0.704348	0.607143	0.79661	0
unique_grp_6148	1	577	0.521739	0.410714	0.627119	0
unique_grp_6152	1	617	0.0347826	0.0535714	0.0169492	0
unique_grp_6153	1	346	0.0434783	0.0535714	0.0338983	0
unique_grp_6155	3	5795	0.026087	0.0357143	0.0169492	0
unique_grp_6157	18	12047	0.0956522	0.0535714	0.135593	0
unique_grp_6158	10	7957	0.104348	0.0535714	0.152542	0
unique_grp_6159	1	253	0.0173913	0.0178571	0.0169492	0
unique_grp_6160	1	687	0.026087	0.0535714	0	0
unique_grp_6162	3	5000	0.182609	0.160714	0.20339	0
unique_grp_6163	2	450	0.191304	0.160714	0.220339	0
unique_grp_6166	1	5329	0.182609	0.107143	0.254237	0
unique_grp_6175	1	414	0.269565	0.285714	0.254237	0
unique_grp_6182	1	4228	0.0173913	0.0357143	0	0
unique_grp_6183	11	21437	0.00869565	0.0178571	0	0
unique_grp_6184	1	2719	0.130435	0.178571	0.0847458	0
unique_grp_6185	1	931	0.0869565	0.160714	0.0169492	0
unique_grp_6189	1	295	0.130435	0.196429	0.0677966	0
unique_grp_6191	1	393	0.104348	0.178571	0.0338983	0
unique_grp_6194	1	933	0.147826	0.196429	0.101695	0
unique_grp_6195	1	5330	0.0869565	0.0714286	0.101695	0
unique_grp_6196	1	5304	0.0608696	0.0714286	0.0508475	0
unique_grp_6197	1	361	0.565217	0.678571	0.457627	0
unique_grp_6199	1	467	0.686957	0.821429	0.559322	0
unique_grp_6200	1	805	0.182609	0.142857	0.220339	0
unique_grp_6205	1	5250	0.347826	0.428571	0.271186	0
unique_grp_6208	1	285	0.0347826	0.0357143	0.0338983	0
unique_grp_6212	1	389	0.121739	0.125	0.118644	0
unique_grp_6214	1	256	0.156522	0.142857	0.169492	0
unique_grp_6216	1	1046	0.147826	0.125	0.169492	0
unique_grp_6218	1	209	0.165217	0.160714	0.169492	0
unique_grp_6219	1	562	0.13913	0.142857	0.135593	0
unique_grp_6221	1	218	0.165217	0.160714	0.169492	0
unique_grp_6222	1	788	0.0782609	0.0892857	0.0677966	0
unique_grp_6225	1	619	0.104348	0.0892857	0.118644	0
unique_grp_6235	1	278	0.234783	0.321429	0.152542	0
unique_grp_6246	1	4837	0.0869565	0.0357143	0.135593	0
unique_grp_6258	1	1160	0.217391	0.267857	0.169492	0
unique_grp_6260	1	261	0.0869565	0.0357143	0.135593	0
unique_grp_6264	1	232	0.165217	0.125	0.20339	0
unique_grp_6284	1	426	0.0956522	0.0535714	0.135593	0
unique_grp_6296	1	547	0.234783	0.214286	0.254237	0
unique_grp_6316	1	485	0.478261	0.5	0.457627	0
unique_grp_6340	1	490	0.13913	0.0714286	0.20339	0
unique_grp_6370	1	223	0.46087	0.410714	0.508475	0
unique_grp_6380	1	1295	0.0956522	0.142857	0.0508475	0
unique_grp_6381	4	4530	0.426087	0.571429	0.288136	0
unique_grp_6382	1	426	0.434783	0.571429	0.305085	0
unique_grp_6383	1	335	0.434783	0.571429	0.305085	0
unique_grp_6385	1	394	0.13913	0.142857	0.135593	0
unique_grp_6393	1	397	0.0695652	0.0535714	0.0847458	0
unique_grp_6394	2	411	0.0608696	0.0535714	0.0677966	0
unique_grp_6395	1	209	0.0521739	0.0535714	0.0508475	0
unique_grp_6397	1	486	0.0782609	0.0714286	0.0847458	0
unique_grp_6398	1	237	0.0695652	0.0535714	0.0847458	0
unique_grp_6413	1	289	0.0521739	0.0892857	0.0169492	0
unique_grp_6417	5	4109	0.0347826	0.0535714	0.0169492	0
unique_grp_6425	1	1771	0.0869565	0.107143	0.0677966	0
unique_grp_6437	1	4940	0.33913	0.446429	0.237288	0
unique_grp_6438	8	3959	0.0173913	0	0.0338983	0
unique_grp_6439	3	7588	0.0347826	0.0178571	0.0508475	0
unique_grp_6442	1	223	0.121739	0.0714286	0.169492	0
unique_grp_6450	1	1066	0.026087	0.0357143	0.0169492	0
unique_grp_6460	1	1387	0.026087	0.0357143	0.0169492	0
unique_grp_6463	2	1262	0.0521739	0.0892857	0.0169492	0
unique_grp_6473	1	290	0.130435	0.160714	0.101695	0
unique_grp_6479	1	200	0.286957	0.285714	0.288136	0
unique_grp_6480	1	427	0.26087	0.267857	0.254237	0
unique_grp_6491	1	3608	0.00869565	0.0178571	0	0
unique_grp_6492	2	374	0.026087	0.0178571	0.0338983	0
unique_grp_6496	1	204	0.130435	0.0357143	0.220339	0
unique_grp_6499	1	353	0.0956522	0.0357143	0.152542	0
unique_grp_6505	1	275	0.156522	0.0357143	0.271186	0
unique_grp_6506	1	428	0.147826	0.0357143	0.254237	0
unique_grp_6512	1	1015	0.382609	0.232143	0.525424	0
unique_grp_6525	1	226	0.234783	0.214286	0.254237	0
unique_grp_6527	1	453	0.173913	0.214286	0.135593	0
unique_grp_6528	2	800	0.182609	0.232143	0.135593	0
unique_grp_6529	3	5146	0.0173913	0	0.0338983	0
unique_grp_6536	1	479	0.0521739	0.0357143	0.0677966	0
unique_grp_6551	1	585	0.0434783	0.0535714	0.0338983	0
unique_grp_6553	4	273	0.0173913	0.0357143	0	0
unique_grp_6554	2	261	0.0347826	0.0535714	0.0169492	0
unique_grp_6563	18	13344	0.00869565	0.0178571	0	0
unique_grp_6564	2	219	0.0173913	0.0357143	0	0
unique_grp_6566	1	254	0.0173913	0.0178571	0.0169492	0
unique_grp_6580	1	1136	0.0521739	0.0535714	0.0508475	0
unique_grp_6581	1	284	0.0608696	0.0714286	0.0508475	0
unique_grp_6583	1	221	0.0434783	0.0178571	0.0677966	0
unique_grp_6584	1	4796	0.0347826	0.0178571	0.0508475	0
unique_grp_6592	1	346	0.269565	0.267857	0.271186	0
unique_grp_6598	1	336	0.156522	0.160714	0.152542	0
unique_grp_6599	2	3436	0.747826	0.767857	0.728814	0
unique_grp_6601	1	1332	0.730435	0.767857	0.694915	0
unique_grp_6610	1	271	0.956522	0.946429	0.966102	0
unique_grp_6612	1	4746	0.0608696	0.0357143	0.0847458	0
unique_grp_6613	2	2246	0.026087	0.0535714	0	0
unique_grp_6614	3	1963	0.0173913	0.0357143	0	0
unique_grp_6616	2	6105	0.026087	0.0178571	0.0338983	0
unique_grp_6617	2	1800	0.0956522	0.0892857	0.101695	0
unique_grp_6623	4	3036	0.0608696	0.0535714	0.0677966	0
unique_grp_6624	1	2708	0.156522	0.160714	0.152542	0
unique_grp_6626	1	462	0.147826	0.125	0.169492	0
unique_grp_6635	1	478	0.4	0.214286	0.576271	0
unique_grp_6637	1	371	0.165217	0.107143	0.220339	0
unique_grp_6648	1	329	0.0782609	0.0714286	0.0847458	0
unique_grp_6649	2	1205	0.026087	0	0.0508475	0
unique_grp_6652	1	1584	0.13913	0.107143	0.169492	0
unique_grp_6666	1	305	0.121739	0.125	0.118644	0
unique_grp_6667	1	356	0.104348	0.125	0.0847458	0
unique_grp_6680	2	3076	0.0869565	0.0535714	0.118644	0
unique_grp_6681	15	11474	0.00869565	0	0.0169492	0
unique_grp_6713	2	1459	0.652174	0.571429	0.728814	0
unique_grp_6718	3	268	0.0521739	0.0178571	0.0847458	0
unique_grp_6719	2	621	0.0608696	0.0357143	0.0847458	0
unique_grp_6721	7	3303	0.0173913	0	0.0338983	0
unique_grp_6722	1	2015	0.0695652	0.107143	0.0338983	0
unique_grp_6726	1	217	0.173913	0.232143	0.118644	0
unique_grp_6734	2	3401	0.0608696	0.0892857	0.0338983	0
unique_grp_6735	1	272	0.2	0.232143	0.169492	0
unique_grp_6748	1	328	0.217391	0.142857	0.288136	0
unique_grp_6750	2	3087	0.0173913	0.0357143	0	0
unique_grp_6753	1	625	0.147826	0.232143	0.0677966	0
unique_grp_6754	1	224	0.13913	0.232143	0.0508475	0
unique_grp_6755	1	466	0.130435	0.214286	0.0508475	0
unique_grp_6762	1	547	0.0521739	0.0892857	0.0169492	0
unique_grp_6764	1	213	0.0695652	0.107143	0.0338983	0
unique_grp_6769	1	296	0.0695652	0.107143	0.0338983	0
unique_grp_6770	1	475	0.0608696	0.0892857	0.0338983	0
unique_grp_6772	1	4467	0.0173913	0.0178571	0.0169492	0
unique_grp_6773	1	4461	0.0173913	0.0357143	0	0
unique_grp_6774	2	4415	0.00869565	0.0178571	0	0
unique_grp_6777	1	1536	0.0869565	0.0892857	0.0847458	0
unique_grp_6778	4	10012	0.0434783	0.0357143	0.0508475	0
unique_grp_6779	1	256	0.226087	0.196429	0.254237	0
unique_grp_6783	21	17328	0.00869565	0.0178571	0	0
unique_grp_6784	1	316	0.026087	0.0357143	0.0169492	0
unique_grp_6785	1	435	0.0173913	0.0178571	0.0169492	0
unique_grp_6804	1	4277	0.756522	0.589286	0.915254	0
unique_grp_6805	1	203	0.0521739	0.0714286	0.0338983	0
unique_grp_6807	2	334	0.0782609	0.107143	0.0508475	0
unique_grp_6808	1	251	0.0869565	0.125	0.0508475	0
unique_grp_6810	2	2684	0.026087	0.0535714	0	0
unique_grp_6811	2	3520	0.0695652	0.125	0.0169492	0
unique_grp_6820	5	1831	0.0173913	0.0357143	0	0
unique_grp_6821	19	9080	0.00869565	0.0178571	0	0
unique_grp_6827	1	299	0.269565	0.321429	0.220339	0
unique_grp_6836	1	224	0.0347826	0.0178571	0.0508475	0
unique_grp_6837	1	4270	0.0434783	0.0357143	0.0508475	0
unique_grp_6838	3	4650	0.0695652	0.107143	0.0338983	0
unique_grp_6841	1	902	0.304348	0.107143	0.491525	0.00686957
unique_grp_6842	1	369	0.295652	0.0892857	0.491525	0.00626087
unique_grp_6844	1	525	0.026087	0.0357143	0.0169492	0
unique_grp_6853	1	363	0.0347826	0.0357143	0.0338983	0
unique_grp_6854	2	244	0.0434783	0.0357143	0.0508475	0
unique_grp_6856	1	315	0.0347826	0.0535714	0.0169492	0
unique_grp_6858	1	492	0.0434783	0.0535714	0.0338983	0
unique_grp_6860	1	759	0.0608696	0.0892857	0.0338983	0
unique_grp_6866	3	1553	0.0956522	0.0357143	0.152542	0
unique_grp_6867	2	1080	0.104348	0.0357143	0.169492	0
unique_grp_6868	1	4124	0.0521739	0.0535714	0.0508475	0
unique_grp_6871	1	641	0.0956522	0.125	0.0677966	0
unique_grp_6873	1	919	0.0695652	0.0714286	0.0677966	0
unique_grp_6881	1	4106	0.0173913	0.0357143	0	0
unique_grp_6882	1	3734	0.13913	0.178571	0.101695	0
unique_grp_6883	1	346	0.121739	0.142857	0.101695	0
unique_grp_6888	3	2700	0.0695652	0.0892857	0.0508475	0
unique_grp_6890	2	1240	0.0782609	0.0892857	0.0677966	0
unique_grp_6891	1	293	0.0434783	0.0892857	0	0
unique_grp_6892	1	4060	0.0608696	0.0892857	0.0338983	0
unique_grp_6893	1	321	0.026087	0.0535714	0	0
unique_grp_6903	2	2464	0.0434783	0.0535714	0.0338983	0
unique_grp_6911	1	476	0.0608696	0.0535714	0.0677966	0
unique_grp_6916	1	246	0.104348	0.125	0.0847458	0
unique_grp_6925	1	211	0.191304	0.125	0.254237	0
unique_grp_6926	1	304	0.182609	0.107143	0.254237	0
unique_grp_6934	1	855	0.0608696	0.0178571	0.101695	0
unique_grp_6935	1	2548	0.0434783	0	0.0847458	0
unique_grp_6946	1	870	0.026087	0.0357143	0.0169492	0
unique_grp_6947	1	1497	0.0173913	0.0357143	0	0
unique_grp_6948	1	614	0.226087	0.232143	0.220339	0
unique_grp_6950	2	647	0.669565	0.589286	0.745763	0
unique_grp_6963	1	623	0.217391	0.232143	0.20339	0
unique_grp_6969	1	1254	0.121739	0.142857	0.101695	0
unique_grp_6970	1	288	0.130435	0.160714	0.101695	0
unique_grp_6973	1	1026	0.0347826	0.0535714	0.0169492	0
unique_grp_6979	1	296	0.0608696	0.0892857	0.0338983	0
unique_grp_6982	1	257	0.026087	0.0178571	0.0338983	0
unique_grp_6989	1	436	0.313043	0.107143	0.508475	0.00626087
unique_grp_6991	2	3774	0.0173913	0	0.0338983	0
unique_grp_6992	2	3881	0.0173913	0.0178571	0.0169492	0
unique_grp_6993	1	432	0.0173913	0.0178571	0.0169492	0
unique_grp_6995	1	1814	0.026087	0.0178571	0.0338983	0
unique_grp_6996	1	1986	0.0434783	0.0535714	0.0338983	0
unique_grp_6997	1	3043	0.026087	0.0178571	0.0338983	0
unique_grp_7001	2	428	0.0869565	0.107143	0.0677966	0
unique_grp_7002	1	306	0.0782609	0.0892857	0.0677966	0
unique_grp_7004	1	2190	0.478261	0.553571	0.40678	0
unique_grp_7010	1	298	0.0695652	0.0714286	0.0677966	0
unique_grp_7019	1	652	0.486957	0.553571	0.423729	0
unique_grp_7020	3	1791	0.0347826	0.0714286	0	0
unique_grp_7022	1	3104	0.0956522	0.160714	0.0338983	0
unique_grp_7025	1	540	0.0695652	0.142857	0	0
unique_grp_7026	2	3367	0.0173913	0.0178571	0.0169492	0
unique_grp_7029	1	450	0.147826	0.142857	0.152542	0
unique_grp_7030	5	6063	0.0347826	0.0178571	0.0508475	0
unique_grp_7031	3	1176	0.0434783	0.0178571	0.0677966	0
unique_grp_7032	11	19067	0.00869565	0.0178571	0	0
unique_grp_7038	1	949	0.443478	0.232143	0.644068	0
unique_grp_7039	2	1438	0.452174	0.232143	0.661017	0
unique_grp_7043	1	267	0.4	0.196429	0.59322	0
unique_grp_7048	1	810	0.0173913	0.0178571	0.0169492	0
unique_grp_7049	2	2487	0.026087	0.0357143	0.0169492	0
unique_grp_7050	1	414	0.0347826	0.0357143	0.0338983	0
unique_grp_7051	1	630	0.0347826	0.0535714	0.0169492	0
unique_grp_7053	1	623	0.226087	0.196429	0.254237	0
unique_grp_7065	1	1718	0.173913	0.25	0.101695	0
unique_grp_7070	1	227	0.0434783	0	0.0847458	0
unique_grp_7072	1	208	0.0347826	0	0.0677966	0
unique_grp_7077	1	298	0.713043	0.732143	0.694915	0
unique_grp_7086	1	444	0.426087	0.5	0.355932	0
unique_grp_7098	1	306	0.0347826	0.0535714	0.0169492	0
unique_grp_7100	2	676	0.0173913	0.0357143	0	0
unique_grp_7101	2	507	0.208696	0.125	0.288136	0
unique_grp_7102	3	2590	0.226087	0.125	0.322034	0
unique_grp_7103	2	414	0.234783	0.125	0.338983	0
unique_grp_7104	1	761	0.026087	0.0535714	0	0
unique_grp_7106	1	433	0.0956522	0.125	0.0677966	0
unique_grp_7108	1	1175	0.0695652	0.107143	0.0338983	0
unique_grp_7112	1	433	0.0695652	0.125	0.0169492	0
unique_grp_7114	1	511	0.0347826	0.0535714	0.0169492	0
unique_grp_7122	2	1602	0.565217	0.607143	0.525424	0
unique_grp_7128	2	1422	0.0521739	0.0535714	0.0508475	0
unique_grp_7137	1	243	0.0173913	0.0178571	0.0169492	0
unique_grp_7139	1	1148	0.121739	0.125	0.118644	0
unique_grp_7140	1	251	0.93913	0.964286	0.915254	0
unique_grp_7146	2	441	0.547826	0.625	0.474576	0
unique_grp_7148	1	475	0.66087	0.732143	0.59322	0
unique_grp_7152	1	635	0.808696	0.803571	0.813559	0
unique_grp_7159	1	791	0.452174	0.482143	0.423729	0
unique_grp_7160	2	462	0.443478	0.464286	0.423729	0
unique_grp_7179	2	336	0.191304	0.232143	0.152542	0
unique_grp_7183	1	258	0.113043	0.107143	0.118644	0
unique_grp_7192	1	2024	0.0173913	0.0178571	0.0169492	0
unique_grp_7199	2	1076	0.13913	0.142857	0.135593	0
unique_grp_7200	1	3480	0.0347826	0.0714286	0	0
unique_grp_7201	2	4606	0.0173913	0.0357143	0	0
unique_grp_7202	4	301	0.0173913	0.0357143	0	0
unique_grp_7203	2	501	0.026087	0.0357143	0.0169492	0
unique_grp_7208	1	1422	0.13913	0.0714286	0.20339	0
unique_grp_7209	5	3674	0.113043	0.107143	0.118644	0
unique_grp_7213	2	488	0.0347826	0.0178571	0.0508475	0
unique_grp_7215	2	2436	0.0173913	0.0178571	0.0169492	0
unique_grp_7216	4	3599	0.00869565	0.0178571	0	0
unique_grp_7217	1	860	0.0347826	0.0357143	0.0338983	0
unique_grp_7221	1	1577	0.026087	0.0357143	0.0169492	0
unique_grp_7224	3	2163	0.0434783	0.0178571	0.0677966	0
unique_grp_7225	1	433	0.0521739	0.0178571	0.0847458	0
unique_grp_7226	1	383	0.0173913	0.0178571	0.0169492	0
unique_grp_7229	1	600	0.121739	0.196429	0.0508475	0
unique_grp_7230	1	340	0.130435	0.214286	0.0508475	0
unique_grp_7233	1	444	0.173913	0.25	0.101695	0
unique_grp_7237	1	284	0.104348	0.107143	0.101695	0
unique_grp_7240	1	1601	0.0869565	0.0892857	0.0847458	0
unique_grp_7242	3	963	0.165217	0.142857	0.186441	0
unique_grp_7243	2	2354	0.226087	0.232143	0.220339	0
unique_grp_7247	1	1323	0.0521739	0.0714286	0.0338983	0
unique_grp_7250	3	4333	0.00869565	0	0.0169492	0
unique_grp_7251	2	215	0.0173913	0	0.0338983	0
unique_grp_7253	2	2515	0.234783	0.357143	0.118644	0
unique_grp_7267	2	444	0.026087	0.0357143	0.0169492	0
unique_grp_7279	1	3272	0.495652	0.392857	0.59322	0
unique_grp_7280	1	3267	0.0347826	0.0714286	0	0
unique_grp_7292	1	2700	0.0347826	0.0535714	0.0169492	0
unique_grp_7296	2	1241	0.0173913	0.0178571	0.0169492	0
unique_grp_7297	1	3212	0.0173913	0.0178571	0.0169492	0
unique_grp_7298	1	1681	0.026087	0.0178571	0.0338983	0
unique_grp_7301	1	549	0.0347826	0.0357143	0.0338983	0
unique_grp_7304	1	506	0.026087	0.0535714	0	0
unique_grp_7314	1	1209	0.0956522	0.142857	0.0508475	0
unique_grp_7316	3	2973	0.0173913	0.0357143	0	0
unique_grp_7321	1	202	0.165217	0.214286	0.118644	0
unique_grp_7330	1	1077	0.626087	0.517857	0.728814	0
unique_grp_7331	1	2109	0.46087	0.375	0.542373	0
unique_grp_7337	2	731	0.0869565	0.0535714	0.118644	0
unique_grp_7360	1	467	0.026087	0.0178571	0.0338983	0
unique_grp_7362	1	251	0.113043	0.142857	0.0847458	0
unique_grp_7363	1	710	0.104348	0.125	0.0847458	0
[truncated: 1,016 more rows]
