# Supplementary material for: A Genome-Based Model to Predict the Virulence of Pseudomonas aeruginosa Isolates
Source: mBio. 2020 Aug 25;11(4):e01527-20. doi: 10.1128/mBio.01527-20 (PMC7448275; doi:10.1128/mBio.01527-20)
Supplement: TABLE S5 [file mBio.01527-20-st005.xlsx]

## Sheet: ST5
Supplementary Table 5. Performance of the Accessory Genome Random Forest Model Against the Training Set of 115 P. aeruginosa Isolates
Out-of-bag Accuracy	Training Accuracy	Training Sensitivity	Training Specificity	Training PPV	Training AUC	Training F1
0.747826	0.791304	0.839286	0.745763	0.758065	0.910866	0.79661
PPV: positive predictive value, AUC: area under the receiver operating characteristic curve
